# Supplementary material for: Resilience of the Asian atmospheric circulation shown by Paleogene dust provenance
Source: Nat Commun. 2016 Aug 4;7:12390. doi: 10.1038/ncomms12390 (PMC4976207; doi:10.1038/ncomms12390)
Supplement: Supplementary Data — Sample information and zircon U-Pb ages used in the study. [file ncomms12390-s2.xls]

## Sheet: synthesis
Sample name	n	Approx age	Nature	Coordinates	Reference for age and location
SW01	257	33 Ma	Red mudstone, Mahalagou Formation, Shuiwan section	36.6604°N, 101.87°W	Abels et al., 2011
SW03	122	34.5 Ma	Red mudstone, Mahalagou Formation, Shuiwan section	36.6604°N, 101.87005°W	"
14SW03	121	36 Ma	Red mudstone, Mahalagou Formation, Shuiwan section	36.6604°N, 101.87°W	"
14SW01	263	36.6 Ma	Red mudstone, Mahalagou Formation, Shuiwan section	36.6604°N, 101.87°W	"
14SW04	256	36.8 Ma	Red mudstone, Mahalagou Formation, Shuiwan section	36.6604°N, 101.87°W	"
SW04	115	37.2 Ma	Red mudstone, Mahalagou Formation, Shuiwan section	36.658531°N, 101.87054°W	"
TF01	110	42 Ma	Red mudstone, Mahalagou Formation, Tiefo section	36.575783°N, 101.88044°W	Bosboom et al., 2014
11HTG16DZ	396	Oligocene (35.2-22 Ma)	Fluvial sandstone, Shangganchaigou Fm.	38.25545°N, 90.86796°W	Cheng et al., 2015
Notes:
1. Analyses with >10% uncertainty (1-sigma) in 206Pb/238U age are not included.
2. Analyses with >10% uncertainty (1-sigma) in 206Pb/207Pb age are not included, unless 206Pb/238U age is <500 Ma.
3. Best age is determined from 206Pb/238U age for analyses with 206Pb/238U age <900 Ma and from 206Pb/207Pb age for analyses with 206Pb/238U age > 900 Ma.
4. Concordance is based on 206Pb/238U age / 206Pb/207Pb age. Value is not reported for 206Pb/238U ages <500 Ma because of large uncertainty in 206Pb/207Pb age.
5. Analyses with 206Pb/238U age > 500 Ma and with >20% discordance (<80% concordance) are not included.
6. Analyses with 206Pb/238U age > 500 Ma and with >5% reverse discordance (<105% concordance) are not included.
7. All uncertainties are reported at the 1-sigma level, and include only measurement errors.
8. Systematic errors are as follows (at 2-sigma level): [sample 1: 2.5% (206Pb/238U) & 1.4% (206Pb/207Pb)].
9. U/Pb and 206Pb/207Pb fractionation is calibrated relative to fragments of a large Sri Lanka zircon standard of 563.5 ± 3.2 Ma (2-sigma; Pullen et al., 2014).
10. U concentration and U/Th are calibrated relative to Sri Lanka zircon standard and are accurate to ~20%.
11. Common Pb correction is from measured 204Pb with common Pb composition interpreted from Stacey and Kramers (1975).
12. Common Pb composition assigned uncertainties of 1.5 for 206Pb/204Pb, 0.3 for 207Pb/204Pb, and 2.0 for 208Pb/204Pb.
13. U decay constants and composition as follows: 235U = 9.8485 x 10-10, 238U = 1.55125 x 10-10, 238U/235U = 137.88.

## Sheet: SW01
							Isotope ratios						Apparent ages (Ma)
Analysis	U	206Pb	U/Th	206Pb*	±	207Pb*	±	206Pb*	±	error	206Pb*	±	207Pb*	±	206Pb*	±	Best age	±	Conc
	(ppm)	204Pb		207Pb*	(%)	235U*	(%)	238U	(%)	corr.	238U*	(Ma)	235U	(Ma)	207Pb*	(Ma)	(Ma)	(Ma)	(%)
00SW01_200-300-79	39.2023	853.303	0.384833	33.1281	6.77658	0.171858	7.83527	0.041292	3.93312	0.501976	260.836	10.0542	161.03	11.6681	-1139.94	207.486	260.836	10.0542	NA
00SW01_200-300-74	180.385	6707.62	1.08588	19.6334	1.79068	0.293886	3.4374	0.0418479	2.93415	0.853594	264.277	7.59748	261.614	7.92779	237.824	41.3016	264.277	7.59748	NA
00SW01_200-300-22	150.23	3060.08	1.50944	20.4637	2.10701	0.284677	3.59847	0.0422508	2.9171	0.810651	266.769	7.62311	254.361	8.09683	141.436	49.4868	266.769	7.62311	NA
00SW01_200-300-25	126.357	3349.22	2.89274	20.5127	2.5985	0.285398	3.96677	0.0424593	2.99718	0.755572	268.059	7.86946	254.931	8.94319	135.825	61.0717	268.059	7.86946	NA
00SW01_200-300-59	181.952	5673.61	1.04071	19.7446	1.87855	0.305869	2.89575	0.0438008	2.20374	0.761023	276.349	5.96131	270.974	6.88706	224.795	43.4313	276.349	5.96131	NA
00SW01_200-300-81	304.925	23206.5	1.31058	18.7991	1.15318	0.321855	3.4769	0.043883	3.2801	0.943396	276.857	8.88893	283.329	8.59625	337.094	26.12	276.857	8.88893	NA
00SW01_200-300-96	313.728	4630.21	0.588414	19.2263	1.701	0.318243	2.71655	0.0443766	2.11807	0.779692	279.904	5.80171	280.55	6.65913	285.942	38.9009	279.904	5.80171	NA
00SW01_200-300-31	107.584	16538.7	0.837036	19.2921	2.11556	0.318498	3.78905	0.0445642	3.14346	0.829616	281.062	8.64524	280.747	9.29395	278.144	48.457	281.062	8.64524	NA
00SW01_200-300-93	257.609	3494.26	0.690461	20.4112	1.46412	0.305568	2.74539	0.045235	2.32239	0.845924	285.201	6.47909	270.74	6.52451	147.508	34.3189	285.201	6.47909	NA
00SW01_200-300-62	92.0363	3389.16	0.958156	20.2338	2.86112	0.322322	4.40926	0.0473005	3.35492	0.760882	297.927	9.76776	283.687	10.9135	167.889	66.8456	297.927	9.76776	NA
00SW01_200-300-94	134.214	7175.07	1.30131	19.4292	2.03644	0.344988	3.68346	0.0486137	3.06933	0.833273	306.005	9.17286	300.944	9.59367	261.867	46.7698	306.005	9.17286	NA
00SW01_200-300-49	81.0726	1841.65	1.0081	21.4372	3.38462	0.313757	3.8543	0.0487822	1.8439	0.478401	307.041	5.52882	277.089	9.34687	31.2091	81.1211	307.041	5.52882	NA
00SW01_200-300-67	67.4298	1662.01	0.977147	22.8789	4.23087	0.306434	5.53321	0.0508476	3.56598	0.644468	319.723	11.1232	271.414	13.179	-127.064	104.543	319.723	11.1232	NA
00SW01_200-300-38	69.03	6371.13	1.8097	19.6439	3.47208	0.359553	4.42909	0.0512257	2.74982	0.620854	322.043	8.63803	311.881	11.8941	236.577	80.1048	322.043	8.63803	NA
00SW01_200-300-8	128.418	4129.23	1.20896	19.4541	1.89958	0.367541	3.83248	0.0518579	3.32858	0.86852	325.918	10.5788	317.829	10.459	258.934	43.6345	325.918	10.5788	NA
00SW01_200-300-89	193.044	15921.8	1.81921	18.7153	1.54944	0.391469	2.55111	0.0531363	2.02667	0.794426	333.748	6.59187	335.442	7.2877	347.213	35.0215	333.748	6.59187	NA
00SW01_200-300-5	97.9478	5610.39	0.864045	17.5689	2.21744	0.417248	3.64034	0.0531665	2.88705	0.79307	333.933	9.39536	354.081	10.8827	488.372	48.9542	333.933	9.39536	NA
00SW01_200-300-80	96.6498	7498.2	1.26803	18.618	2.55195	0.400005	3.75557	0.0540129	2.75533	0.733665	339.111	9.10215	341.652	10.8958	358.949	57.5881	339.111	9.10215	NA
00SW01_200-300-60	91.2987	2929.52	1.11375	19.3265	2.88286	0.43771	3.73396	0.0613532	2.37309	0.635543	383.85	8.84322	368.636	11.5434	274.026	66.068	383.85	8.84322	NA
00SW01_200-300-4	883.669	10710.7	6.77655	16.3794	2.34809	0.528264	3.46805	0.0627548	2.55223	0.735925	392.357	9.7152	430.657	12.1728	641.102	50.5017	392.357	9.7152	NA
00SW01_200-300-19	65.6891	2506.54	2.47039	19.4929	2.6851	0.477907	4.8429	0.0675646	4.03037	0.832223	421.466	16.4433	396.636	15.9026	254.369	61.7295	421.466	16.4433	165.691
00SW01_200-300-78	223.687	12027.1	1.06078	17.7466	1.13223	0.537431	4.2412	0.0691729	4.08728	0.963708	431.171	17.0467	436.729	15.0549	466.138	25.0802	431.171	17.0467	92.4984
00SW01_200-300-41	206.027	16358.3	0.898522	17.7889	1.34782	0.539453	2.325	0.0695989	1.89447	0.814825	433.739	7.94671	438.063	8.27275	460.836	29.8824	433.739	7.94671	94.12
00SW01_200-300-69	160.906	46505.6	1.6991	17.4387	1.53475	0.555243	3.85113	0.0702257	3.5321	0.91716	437.516	14.9408	448.425	13.9614	504.773	33.7599	437.516	14.9408	86.6758
00SW01_200-300-70	219.462	8018.42	1.93947	17.5385	1.43278	0.552172	2.42234	0.0702368	1.95317	0.806314	437.582	8.2631	446.419	8.75005	492.234	31.595	437.582	8.2631	88.8972
00SW01_200-300-48	135.8	6164.18	0.832113	18.0601	2.09389	0.537283	2.8653	0.0703756	1.9559	0.682618	438.418	8.28995	436.632	10.1687	427.2	46.7195	438.418	8.28995	102.626
00SW01_200-300-44	89.5483	5969.11	1.00087	18.0649	1.79045	0.537776	3.20692	0.0704589	2.66057	0.829634	438.92	11.2891	436.957	11.3879	426.605	39.9338	438.92	11.2891	102.887
00SW01_200-300-54	134.413	9418.86	1.12379	17.9156	1.70822	0.543638	2.64258	0.0706383	2.01624	0.762981	440	8.57547	440.82	9.45008	445.086	37.9982	440	8.57547	98.8573
00SW01_200-300-82	515.897	28225.2	1.1543	17.4475	0.913089	0.558229	2.24995	0.0706388	2.05634	0.91395	440.003	8.74607	450.373	8.18451	503.655	20.0739	440.003	8.74607	87.362
00SW01_200-300-12	177.559	45153.2	1.42015	17.3943	1.20394	0.562881	2.67866	0.0710105	2.39286	0.893303	442.241	10.2274	453.4	9.79608	510.376	26.4636	442.241	10.2274	86.6499
00SW01_200-300-72	169.995	9061.46	2.87319	17.9222	1.71501	0.554855	3.01429	0.0721225	2.47884	0.822365	448.93	10.7496	448.172	10.9225	444.262	38.155	448.93	10.7496	101.051
00SW01_200-300-9	176.981	7107.35	1.58442	17.8831	1.37063	0.561626	3.18052	0.0728431	2.87003	0.902379	453.262	12.562	452.584	11.6149	449.122	30.4497	453.262	12.562	100.922
00SW01_200-300-21	691.016	38876.1	0.756946	17.3623	0.74102	0.579825	2.79224	0.0730135	2.69212	0.964142	454.285	11.8089	464.349	10.406	514.406	16.2986	454.285	11.8089	88.3126
00SW01_200-300-87	376.806	46776.1	0.747151	17.4758	0.899489	0.576746	3.33848	0.0731005	3.21502	0.96302	454.808	14.1183	462.368	12.4	500.122	19.8082	454.808	14.1183	90.9393
00SW01_200-300-15	84.7772	3330.33	1.4383	18.9444	2.41813	0.537549	4.32053	0.0738578	3.58045	0.828706	459.356	15.8747	436.807	15.3387	319.638	54.9494	459.356	15.8747	143.711
00SW01_200-300-7	202.261	18814.3	1.33159	17.4628	1.22134	0.58546	2.87669	0.0741498	2.60455	0.905398	461.109	11.5904	467.964	10.7865	501.74	26.9064	461.109	11.5904	91.902
00SW01_200-300-6	299.165	12474.1	1.9783	16.8269	1.09761	0.62202	3.27659	0.0759116	3.08728	0.942223	471.673	14.0419	491.113	12.7592	582.845	23.812	471.673	14.0419	80.926
00SW01_200-300-46	63.6258	5045.55	1.47985	18.1057	2.52638	0.589777	3.78117	0.0774465	2.8133	0.744028	480.863	13.0359	470.726	14.2441	421.575	56.4007	480.863	13.0359	114.063
00SW01_200-300-68	127.94	5377.99	1.14883	16.1075	3.11271	0.671877	4.15687	0.0784905	2.7551	0.662782	487.107	12.9258	521.853	16.9637	676.98	66.5515	487.107	12.9258	71.9529
00SW01_200-300-100	371.331	33878.1	1.28641	17.0165	0.807503	0.644362	2.2916	0.0795239	2.14462	0.935859	493.28	10.1844	505.003	9.11828	558.461	17.5989	493.28	10.1844	88.3285
00SW01_200-300-75	660.121	30196	1.09596	16.9895	0.743831	0.65295	2.28327	0.080456	2.15872	0.945448	498.844	10.3625	510.292	9.1584	561.899	16.2144	498.844	10.3625	88.7783
00SW01_200-300-64	411.312	62277.2	4.09646	15.9547	0.79102	0.834116	2.78441	0.0965194	2.66969	0.958798	593.979	15.1488	615.893	12.8584	697.293	16.8547	593.979	15.1488	85.1837
00SW01_200-300-56	491.717	31892	10.2147	14.1183	0.844924	1.1103	3.14919	0.113689	3.03373	0.963336	694.138	19.9642	758.317	16.8253	952.528	17.2659	694.138	19.9642	72.8732
00SW01_200-300-18	43.4518	21705.8	0.829106	14.8323	1.91967	1.13271	3.07213	0.121851	2.39851	0.780732	741.206	16.794	769.046	16.569	850.774	39.9033	741.206	16.794	87.1214
00SW01_200-300-52	505.954	33900.9	0.990699	14.3485	0.500502	1.20301	2.15125	0.125191	2.09221	0.972559	760.375	15.0063	801.974	11.9287	919.36	10.3011	760.375	15.0063	82.707
00SW01_200-300-3	159.405	25147.4	1.87333	14.4769	0.647465	1.34224	3.56557	0.14093	3.50629	0.983375	849.921	27.9199	864.202	20.75	900.984	13.3638	849.921	27.9199	94.3325
00SW01_200-300-24	78.3002	12921.7	0.619904	14.9582	1.5345	1.31251	3.08946	0.14239	2.68143	0.867928	858.161	21.5452	851.228	17.8064	833.199	32.0038	858.161	21.5452	102.996
00SW01_200-300-99	280.343	32927	6.89803	14.0041	0.816101	1.4986	3.43674	0.152209	3.33844	0.971396	913.334	28.4298	929.819	20.9328	969.13	16.6636	969.13	16.6636	94.2426
00SW01_200-300-16	271.803	27007.7	0.968089	13.9496	0.605309	1.53549	2.79153	0.155349	2.72511	0.976208	930.877	23.621	944.7	17.1672	977.064	12.3171	977.064	12.3171	95.2728
00SW01_200-300-39	175.219	27893	2.82022	13.9296	0.857074	1.56897	3.43112	0.158509	3.32235	0.968299	948.484	29.3036	958.021	21.2807	979.96	17.4399	979.96	17.4399	96.788
00SW01_200-300-17	371.706	26646.2	6.18046	13.8921	0.819489	1.53183	3.75796	0.154339	3.66751	0.975934	925.239	31.6108	943.231	23.0904	985.472	16.6796	985.472	16.6796	93.8879
00SW01_200-300-76	661.528	85853	18.0732	13.8858	0.504188	1.45198	3.05279	0.146228	3.01087	0.986267	879.784	24.7612	910.694	18.3577	986.375	10.2564	986.375	10.2564	89.1937
00SW01_200-300-57	433.162	138050	36.3353	13.8783	0.558066	1.45455	2.37545	0.146408	2.30897	0.972012	880.795	19.0091	911.755	14.2942	987.468	11.3364	987.468	11.3364	89.1974
00SW01_200-300-88	470.575	77801.8	3.4865	13.8705	0.572213	1.47731	3.2131	0.148614	3.16173	0.984015	893.191	26.3714	921.127	19.458	988.636	11.64	988.636	11.64	90.3458
00SW01_200-300-14	250.036	66825.8	4.63492	13.8641	0.639963	1.58993	2.02529	0.159871	1.92152	0.948764	956.061	17.0736	966.271	12.625	989.55	13.007	989.55	13.007	96.6157
00SW01_200-300-77	517.494	16594.5	2.83279	13.546	1.28737	1.55912	2.70998	0.153176	2.38468	0.879961	918.74	20.4194	954.12	16.7658	1036.61	26.0188	1036.61	26.0188	88.6296
00SW01_200-300-66	268.115	56032.4	6.37413	13.3346	0.76217	1.73845	2.20252	0.168128	2.06645	0.938218	1001.79	19.1731	1022.89	14.1983	1068.33	15.3005	1068.33	15.3005	93.7709
00SW01_200-300-58	426.576	58199.7	25.9713	13.3085	0.592643	1.79803	1.69006	0.17355	1.58274	0.936501	1031.64	15.0887	1044.74	11.0279	1072.27	11.9048	1072.27	11.9048	96.2109
00SW01_200-300-53	195.056	21657.2	1.92515	13.2237	2.61556	1.57669	3.1062	0.151216	1.67551	0.539407	907.778	14.1875	961.067	19.3017	1085.09	52.4681	1085.09	52.4681	83.6588
00SW01_200-300-42	393.686	2958.39	1.42256	12.8468	3.00452	1.33506	4.60613	0.124393	3.49132	0.757973	755.798	24.8993	861.083	26.7467	1142.78	59.7397	1142.78	59.7397	66.1366
00SW01_200-300-43	171.168	45218.1	2.64674	12.7394	0.843772	1.92618	2.46577	0.17797	2.31691	0.939629	1055.87	22.5654	1090.22	16.4823	1159.45	16.7483	1159.45	16.7483	91.067
00SW01_200-300-13	448.688	92195.4	1.73557	12.5828	0.667536	2.0004	3.96433	0.182554	3.90773	0.985721	1080.91	38.8882	1115.65	26.8435	1183.98	13.1899	1183.98	13.1899	91.2947
00SW01_200-300-95	546.36	67426.3	4.71054	12.517	1.77264	2.05693	3.45836	0.186731	2.96951	0.858647	1103.64	30.1211	1134.6	23.6326	1194.29	34.9757	1194.29	34.9757	92.4096
00SW01_200-300-33	715.101	106844	1.58769	12.4596	1.01764	2.01954	4.01939	0.182497	3.88843	0.967419	1080.6	38.6859	1122.11	27.3028	1203.35	20.0339	1203.35	20.0339	89.799
00SW01_200-300-34	311.731	41894.7	2.81565	11.5078	4.75648	2.3429	5.43199	0.195544	2.62344	0.482961	1151.34	27.6612	1225.4	38.6749	1358.21	91.718	1358.21	91.718	84.7689
00SW01_200-300-97	211.902	43272	0.822859	11.3843	0.632167	2.70327	2.99961	0.2232	2.93224	0.97754	1298.76	34.4919	1329.36	22.2366	1378.98	12.1514	1378.98	12.1514	94.1826
00SW01_200-300-20	29.4991	7425.85	1.37684	11.227	1.64881	3.08657	4.84459	0.251326	4.55538	0.940303	1445.31	58.9823	1429.36	37.1705	1405.68	31.5761	1405.68	31.5761	102.819
00SW01_200-300-101	291.109	33202.9	4.32721	10.86	0.405283	2.88187	3.85871	0.226988	3.83737	0.994469	1318.69	45.7638	1377.18	29.0954	1469.04	7.69484	1469.04	7.69484	89.7657
00SW01_200-300-45	142.115	50714.9	0.513109	10.8021	0.616207	3.11067	1.99103	0.243703	1.89328	0.950902	1405.92	23.9155	1435.33	15.2997	1479.18	11.6837	1479.18	11.6837	95.0474
00SW01_200-300-23	389.861	52619.5	2.17814	10.4508	0.475556	3.51244	3.0514	0.26623	3.01411	0.987781	1521.64	40.8534	1530.02	24.1217	1541.61	8.94228	1541.61	8.94228	98.7046
00SW01_200-300-35	51.4054	7386.37	0.907963	10.3329	0.939734	3.70921	4.61691	0.277973	4.52026	0.979066	1581.15	63.3837	1573.36	36.9408	1562.91	17.6199	1562.91	17.6199	101.167
00SW01_200-300-11	92.1644	24277.5	2.21631	10.2689	0.692576	3.80359	2.7068	0.283282	2.6167	0.966712	1607.87	37.2369	1593.51	21.7661	1574.54	12.9654	1574.54	12.9654	102.117
00SW01_200-300-83	82.2664	19312	1.00894	9.77684	0.742829	4.18027	3.7241	0.296416	3.64927	0.979905	1673.51	53.7887	1670.16	30.5235	1665.93	13.743	1665.93	13.743	100.455
00SW01_200-300-36	82.3239	37830.1	0.880642	9.62206	0.801189	4.19241	3.35412	0.29257	3.25702	0.971052	1654.36	47.5251	1672.54	27.5048	1695.4	14.7675	1695.4	14.7675	97.5791
00SW01_200-300-71	23.3863	89664.1	0.907547	9.1668	1.95345	4.88491	8.41133	0.324768	8.18135	0.972658	1812.97	129.311	1799.66	71.0099	1784.24	35.6119	1784.24	35.6119	101.61
00SW01_200-300-32	69.8478	144112	0.972515	8.8771	0.854051	5.05452	2.75478	0.325424	2.61905	0.950728	1816.16	41.4537	1828.51	23.3558	1842.58	15.4573	1842.58	15.4573	98.5666
00SW01_200-300-98	306.246	73943	70.4455	8.72476	0.335967	4.81637	2.88619	0.30477	2.86657	0.993202	1714.92	43.1643	1787.76	24.272	1873.85	6.05833	1873.85	6.05833	91.5185
00SW01_200-300-90	182.4	43234.5	1.25768	8.60177	0.371264	5.36721	3.40509	0.334838	3.38479	0.994038	1861.79	54.7352	1879.64	29.1526	1899.4	6.67441	1899.4	6.67441	98.0197
00SW01_200-300-30	211.105	52769.6	0.94465	8.5311	0.443628	5.37137	3.02847	0.332345	2.9958	0.989213	1849.74	48.1739	1880.3	25.9299	1914.22	7.96122	1914.22	7.96122	96.6314
00SW01_200-300-37	153.524	54410.2	0.687824	8.25379	0.422712	6.00751	3.87789	0.359622	3.85478	0.994041	1980.38	65.7295	1976.93	33.7688	1973.31	7.5333	1973.31	7.5333	100.358
00SW01_200-300-91	207.063	81785.3	6.38757	8.05642	0.34313	6.1303	2.58382	0.358198	2.56094	0.991143	1973.62	43.5395	1994.57	22.5599	2016.33	6.08456	2016.33	6.08456	97.8821
00SW01_200-300-51	359.335	79709.2	11.5028	7.82684	1.58534	5.99104	2.25482	0.340085	1.60341	0.711103	1887.08	26.2313	1974.54	19.6226	2067.44	27.9476	2067.44	27.9476	91.2759
00SW01_200-300-2	161.387	131239	1.4083	6.90087	1.052	8.05831	2.80916	0.403317	2.60474	0.927232	2184.3	48.2595	2237.58	25.3801	2286.69	18.1018	2286.69	18.1018	95.5223
00SW01_200-300-92	401.534	70238.6	8.27847	5.89329	0.734834	10.6345	3.62109	0.454541	3.54575	0.979193	2415.41	71.4317	2491.72	33.62	2554.52	12.3019	2554.52	12.3019	94.5544
00SW01_200-300-84	156.246	57839.6	0.619801	5.80906	0.619338	11.5357	2.17317	0.486012	2.08305	0.95853	2553.4	43.9186	2567.48	20.3084	2578.6	10.3464	2578.6	10.3464	99.0229
00SW01_200-300-10	330.721	143667	0.830873	5.7485	0.437581	11.1697	2.06812	0.465685	2.0213	0.97736	2464.61	41.4006	2537.39	19.2761	2596.09	7.29459	2596.09	7.29459	94.9357
00SW01_200-300-28	191.597	72646.5	1.35608	5.68934	0.217295	10.9674	1.95046	0.452549	1.93832	0.993775	2406.57	38.93	2520.37	18.1517	2613.32	3.61791	2613.32	3.61791	92.0889
00SW01_200-300-73	75.5923	40812.9	0.92765	5.68421	0.486133	11.6233	3.21074	0.479181	3.17372	0.988471	2523.7	66.2797	2574.55	30.0274	2614.82	8.09286	2614.82	8.09286	96.5152
00SW01-1	187.143	100273	2.68323	6.0721	0.499134	10.6661	2.72795	0.469726	2.68189	0.983118	2482.36	55.2559	2494.48	25.33	2504.35	8.39647	2504.35	8.39647	99.1217
00SW01-3	462.217	87071.6	4.3302	14.293	0.496611	1.504	2.53923	0.155909	2.4902	0.980689	934	21.6521	932.01	15.4875	927.328	10.1789	927.328	10.1789	100.719
00SW01-5	323.844	53028.3	1.49882	15.3094	0.723309	1.1649	2.49736	0.129344	2.39032	0.957139	784.12	17.648	784.256	13.6455	784.622	15.1929	784.12	17.648	99.9361
00SW01-6	236.173	75991	2.98497	10.4886	0.662442	3.61067	2.07817	0.274665	1.96976	0.947835	1564.44	27.3615	1551.88	16.5262	1534.82	12.4677	1534.82	12.4677	101.93
00SW01-7	259.036	97262.7	0.986208	9.11914	0.488228	4.93975	2.85417	0.326706	2.8121	0.985261	1822.4	44.6415	1809.07	24.1061	1793.74	8.89025	1793.74	8.89025	101.598
00SW01-8	200.526	94951.3	0.792441	14.431	0.857612	1.44914	1.91491	0.151671	1.71213	0.894104	910.326	14.5355	909.514	11.5052	907.522	17.6798	907.522	17.6798	100.309
00SW01-9	47.6179	1756.68	1.33464	23.03	5.38577	0.240264	6.18362	0.0401312	3.03821	0.491331	253.646	7.55665	218.637	12.1638	-143.353	133.534	253.646	7.55665	NA
00SW01-10	214.344	12906.1	1.06109	18.3403	1.36131	0.51617	2.60551	0.0686592	2.2216	0.852655	428.073	9.20117	422.589	9.00695	392.761	30.5417	428.073	9.20117	108.991
00SW01-11	579.29	33145.1	4.05932	13.8753	2.10995	1.30163	3.72365	0.130987	3.06817	0.823968	793.496	22.9071	846.443	21.3853	987.952	42.922	793.496	22.9071	80.3173
00SW01-13	49.9082	11429	1.4991	9.13298	1.06276	5.02647	3.58937	0.332946	3.42842	0.955161	1852.65	55.2058	1823.79	30.4073	1790.98	19.3571	1790.98	19.3571	103.443
00SW01-15	58.9136	83069.3	0.787367	8.81894	0.9093	5.25269	3.2231	0.335967	3.09217	0.959379	1867.24	50.1293	1861.21	27.4995	1854.46	16.4338	1854.46	16.4338	100.689
00SW01-16	110.597	26185	0.460797	11.3703	0.778673	2.97376	2.88547	0.245232	2.77841	0.9629	1413.84	35.2733	1400.94	21.9289	1381.34	14.9624	1381.34	14.9624	102.353
00SW01-17	158.931	26854.2	0.493864	9.38931	0.669579	3.86793	2.41527	0.263397	2.3206	0.960804	1507.2	31.1884	1607.02	19.4887	1740.41	12.2716	1740.41	12.2716	86.6002
00SW01-18	467.852	43404	0.975577	18.9907	0.870262	0.372345	2.63018	0.0512846	2.48203	0.943674	322.403	7.80534	321.39	7.24611	314.078	19.8049	322.403	7.80534	NA
00SW01-19	469.69	65561.3	1.76142	18.0806	0.814381	0.527688	2.90228	0.0691972	2.78568	0.959825	431.317	11.622	430.274	10.1795	424.673	18.1684	431.317	11.622	101.565
00SW01-21	459.812	53460.5	2.8641	18.0888	1.14763	0.525918	2.36627	0.0689965	2.06935	0.874518	430.107	8.60998	429.097	8.28116	423.659	25.6086	430.107	8.60998	101.522
00SW01-22	118.208	26747.7	1.73447	18.102	1.87702	0.579556	3.7526	0.0760888	3.24943	0.865914	472.735	14.8115	464.176	13.9814	422.03	41.905	472.735	14.8115	112.014
00SW01-23	132.868	18565.9	2.21681	14.5174	0.949575	1.48068	2.64759	0.1559	2.47144	0.93347	933.954	21.488	922.508	16.0475	895.225	19.6187	895.225	19.6187	104.326
00SW01-24	615.355	30151.1	0.957731	19.2706	0.769183	0.322823	2.93908	0.0451188	2.83665	0.965147	284.484	7.89433	284.072	7.28302	280.703	17.5992	284.484	7.89433	NA
00SW01-25	145.802	66691.6	0.416849	9.28097	0.428739	4.81173	2.54548	0.323887	2.50911	0.985713	1808.68	39.5718	1786.95	21.4022	1761.65	7.83798	1761.65	7.83798	102.67
00SW01-26	195.189	145396	4.75262	8.84492	0.388089	5.43698	2.89683	0.348779	2.87071	0.990985	1928.77	47.8548	1890.7	24.8493	1849.15	7.01719	1849.15	7.01719	104.306
00SW01-28	237.819	60676.1	2.70314	14.3305	0.688477	1.52491	2.69943	0.158491	2.61016	0.966929	948.386	23.0197	940.454	16.5554	921.941	14.1699	921.941	14.1699	102.868
00SW01-29	121.752	8491.24	1.02811	18.3862	1.74193	0.528794	3.24522	0.0705145	2.73809	0.84373	439.254	11.6266	431.009	11.398	387.151	39.1209	439.254	11.6266	113.458
00SW01-30	122.488	139692	1.00357	10.214	0.513589	3.9457	2.65368	0.292292	2.60351	0.981093	1652.97	37.9611	1623.11	21.5001	1584.58	9.60322	1584.58	9.60322	104.316
00SW01-31	99.5423	10320.2	0.796787	18.2036	1.85737	0.566144	2.67278	0.074745	1.92197	0.719088	464.68	8.61671	455.518	9.81075	409.528	41.55	464.68	8.61671	113.467
00SW01-32	45.8234	3015.3	0.554925	20.7866	4.46304	0.34564	5.56588	0.0521083	3.32571	0.597516	327.452	10.6182	301.437	14.5174	104.588	105.516	327.452	10.6182	NA
00SW01-33	45.6257	21000.8	0.694262	9.06224	0.783355	4.73983	2.88075	0.311528	2.7722	0.962318	1748.22	42.449	1774.31	24.1591	1805.13	14.2425	1805.13	14.2425	96.8472
00SW01-35	1212.34	5176.55	0.453874	15.8636	0.844997	0.51784	2.5712	0.0595793	2.42839	0.944456	373.066	8.80234	423.707	8.90731	709.516	17.9664	373.066	8.80234	NA
00SW01-36	67.3996	14438.8	1.78692	18.1508	2.19418	0.57083	4.20344	0.0751451	3.58531	0.852947	467.079	16.154	458.551	15.5112	416.023	49.0395	467.079	16.154	112.272
00SW01-37	53.509	3361.89	0.365469	20.8246	4.90386	0.288998	5.8744	0.0436487	3.23431	0.550577	275.41	8.72001	257.771	13.374	100.245	116.032	275.41	8.72001	NA
00SW01-39	516.695	62141.9	1.11217	17.2882	1.34165	0.611181	2.50832	0.0766333	2.11936	0.84493	475.996	9.72461	484.304	9.66167	523.801	29.4377	475.996	9.72461	90.8735
00SW01-40	157.835	4719.68	0.928066	20.0987	1.88572	0.303494	3.35674	0.0442401	2.777	0.827292	279.062	7.5842	269.125	7.93591	183.518	43.941	279.062	7.5842	NA
00SW01-41	84.621	48238	0.848455	8.71305	0.74055	5.53448	3.14136	0.34974	3.05282	0.971816	1933.36	50.9946	1905.97	27.0219	1876.27	13.3502	1876.27	13.3502	103.043
00SW01-42	800.88	40588.7	1.60765	19.3464	0.845274	0.311011	2.1212	0.0436391	1.94551	0.917174	275.35	5.24417	274.964	5.10958	271.659	19.3536	275.35	5.24417	NA
00SW01-43	172.452	7640.55	1.80493	18.3955	1.63139	0.605853	3.70394	0.080831	3.32532	0.897779	501.081	16.0315	480.941	14.19	386.017	36.6423	501.081	16.0315	129.808
00SW01-44	220.957	43369.9	2.0234	14.4062	0.619956	1.50199	2.40359	0.156934	2.32226	0.966164	939.714	20.3066	931.194	14.6521	911.062	12.7842	911.062	12.7842	103.145
00SW01-45	635.053	33960.1	12.1405	18.035	0.756922	0.527611	3.39332	0.0690126	3.30782	0.974804	430.204	13.766	430.223	11.9008	430.301	16.8707	430.204	13.766	99.9774
00SW01-46	326.161	17054.4	0.895025	19.6231	1.47727	0.319879	3.53849	0.0455254	3.21536	0.908683	286.991	9.02542	281.81	8.70784	239.01	34.0441	286.991	9.02542	NA
00SW01-48	115.439	16619.5	2.04645	19.1177	2.11675	0.354333	3.04274	0.04913	2.18578	0.718359	309.178	6.59845	307.975	8.08332	298.85	48.2977	309.178	6.59845	NA
00SW01-50	340.589	13600.1	1.69349	16.7158	1.15922	0.585052	2.65907	0.0709283	2.39309	0.899972	441.746	10.2173	467.703	9.9661	597.226	25.104	441.746	10.2173	73.9663
00SW01-51	152.814	15740.4	0.646237	19.6415	1.97954	0.307767	3.23663	0.0438425	2.5607	0.791163	276.607	6.93326	272.448	7.73432	236.858	45.6655	276.607	6.93326	NA
00SW01-52	361.688	31547	0.744675	17.9678	1.10716	0.556987	3.34115	0.0725836	3.15237	0.9435	451.703	13.7519	449.564	12.1369	438.616	24.6631	451.703	13.7519	102.984
00SW01-54	79.1643	7981.92	0.535126	17.6312	2.92476	0.601589	4.53686	0.0769274	3.46827	0.764465	477.756	15.9708	478.241	17.3052	480.546	64.6543	477.756	15.9708	99.4196
00SW01-55	100.622	34099.4	0.736395	8.79741	0.669216	5.34057	2.4691	0.340754	2.37668	0.962569	1890.3	38.9391	1875.38	21.1198	1858.88	12.0877	1858.88	12.0877	101.69
00SW01-56	105.661	95272.4	1.16672	11.0014	0.768491	3.1609	2.58316	0.252207	2.4662	0.954722	1449.85	32.0207	1447.66	19.9278	1444.44	14.6394	1444.44	14.6394	100.374
00SW01-57	261.095	106147	1.47299	9.35378	0.5236	4.53749	3.15853	0.307823	3.11483	0.986164	1729.99	47.2621	1737.87	26.2854	1747.35	9.5875	1747.35	9.5875	99.0061
00SW01-58	368.683	11486.3	0.525745	19.7446	1.22899	0.288804	2.76348	0.0413571	2.47516	0.895667	261.24	6.33684	257.617	6.28793	224.788	28.3912	261.24	6.33684	NA
00SW01-59	84.8122	70000.2	1.01831	12.2605	0.882794	2.49326	2.57206	0.221705	2.41581	0.939253	1290.88	28.2614	1270.08	18.6421	1235.05	17.3158	1235.05	17.3158	104.521
00SW01-60	228.373	33042.2	2.74039	13.761	0.947836	1.60381	2.82239	0.160067	2.65847	0.941923	957.149	23.6467	971.698	17.6536	1004.72	19.2215	1004.72	19.2215	95.2647
00SW01-61	103.504	19118.4	0.577754	15.1838	1.09807	1.25239	3.40551	0.137918	3.22362	0.94659	832.877	25.1869	824.484	19.2292	801.894	23.0174	832.877	25.1869	103.864
00SW01-63	324.193	25263	9.05061	14.0259	0.649708	1.63849	2.91141	0.166676	2.83799	0.974782	993.77	26.1369	985.131	18.3598	965.952	13.2522	965.952	13.2522	102.88
00SW01-64	205.571	45835.6	5.44404	14.3616	0.84959	1.47872	2.50597	0.154023	2.35756	0.940777	923.478	20.284	921.706	15.1809	917.484	17.4948	917.484	17.4948	100.653
00SW01-65	524.506	53960.3	1.49511	13.9865	0.670152	1.26246	4.24107	0.128063	4.18779	0.987437	776.806	30.6476	829.012	24.0338	971.658	13.6882	776.806	30.6476	79.9465
00SW01-66	316.759	21918.3	1.38726	18.755	1.35996	0.360182	3.67308	0.0489934	3.41205	0.928932	308.339	10.273	312.35	9.87641	342.395	30.7809	308.339	10.273	NA
00SW01-67	176.689	17966.4	1.41864	16.4802	2.01807	0.615714	2.93724	0.0735938	2.13419	0.726597	457.771	9.43089	487.157	11.3659	627.846	43.4945	457.771	9.43089	72.9113
00SW01-68	219.15	4357.53	2.65576	15.7253	1.45691	0.612343	2.9587	0.0698383	2.57514	0.87036	435.181	10.8366	485.037	11.41	728.098	30.8754	435.181	10.8366	59.7696
00SW01-69	353.474	11460.3	0.886632	16.3585	3.04416	0.383295	3.88407	0.0454752	2.41228	0.62107	286.682	6.76406	329.46	10.9283	643.849	65.4568	286.682	6.76406	NA
00SW01-70	331.647	82461.9	1.11679	14.0872	0.932235	1.47353	3.48827	0.150551	3.3614	0.963628	904.049	28.3542	919.577	21.103	956.999	19.0768	956.999	19.0768	94.4671
00SW01-71	69.8098	1463.68	0.665498	10.2763	8.2453	0.681466	8.85694	0.05079	3.23425	0.365166	319.37	10.0775	527.66	36.4633	1573.21	154.657	319.37	10.0775	NA
00SW01-72	283.716	82841.8	4.81118	14.1902	0.585966	1.43824	2.02184	0.148019	1.93506	0.957082	889.85	16.0836	904.987	12.1102	942.135	11.9937	942.135	11.9937	94.4504
00SW01-74	250.357	62949.9	1.52733	6.56241	1.32467	9.45335	2.58283	0.449933	2.21727	0.858463	2394.96	44.355	2383.03	23.7211	2372.83	22.5896	2372.83	22.5896	100.933
00SW01-75	277.229	7031.53	0.684222	16.0512	1.36452	0.474756	3.96673	0.0552684	3.72465	0.938972	346.786	12.5753	394.469	12.9669	684.464	29.1291	346.786	12.5753	NA
00SW01-76	354.786	23701.3	0.970078	17.9029	1.11916	0.577575	3.22955	0.0749947	3.02944	0.938036	466.177	13.624	462.902	12.0063	446.661	24.882	466.177	13.624	104.369
00SW01-78	60.0614	6123.69	2.36099	18.575	2.88412	0.543052	4.30086	0.0731592	3.19049	0.741827	455.161	14.0211	440.435	15.3702	364.165	65.0417	455.161	14.0211	124.988
00SW01-79	328.977	60838.1	6.92059	14.224	0.700815	1.59382	2.84903	0.164422	2.76149	0.969274	981.303	25.137	967.793	17.7775	937.232	14.3704	937.232	14.3704	104.702
00SW01-80	2.60094	540.639	0.566254	48.1373	24.5843	0.144792	26.6867	0.0505505	10.3822	0.38904	317.9	32.2047	137.303	34.2853	-2472.24	714.641	317.9	32.2047	NA
00SW01-81	854.901	9097.03	0.657804	16.3309	0.994804	0.600052	2.30706	0.0710717	2.08156	0.902257	442.609	8.90402	477.267	8.78526	647.475	21.3691	442.609	8.90402	68.3593
00SW01-83	142.152	105195	0.891663	6.44215	2.02666	9.6004	3.5048	0.448558	2.85941	0.815857	2388.84	57.0807	2397.21	32.2408	2404.31	34.4494	2404.31	34.4494	99.3564
00SW01-84	152.699	93847.9	1.12217	5.97987	0.408589	11.4259	3.35584	0.495544	3.33087	0.99256	2594.62	71.1503	2558.55	31.3424	2530.07	6.85825	2530.07	6.85825	102.551
00SW01-86	50.5729	8803.57	1.13604	20.1128	3.56069	0.550064	4.58758	0.0802387	2.89264	0.630537	497.547	13.8509	445.039	16.5316	181.888	82.9627	497.547	13.8509	273.546
00SW01-87	402.532	48461.6	1.32999	13.9952	1.36783	1.56339	3.40551	0.158688	3.11873	0.915792	949.484	27.5345	955.811	21.0924	970.382	27.8908	970.382	27.8908	97.8464
00SW01-88	64.4372	48642	0.969677	10.612	0.948587	3.46981	2.51796	0.267054	2.33245	0.926324	1525.83	31.6911	1520.38	19.8495	1512.78	17.904	1512.78	17.904	100.863
00SW01-89	88.6198	2815.49	1.25754	20.7018	2.54498	0.284087	4.43963	0.0426539	3.63777	0.819386	269.262	9.59339	253.895	9.97351	114.227	60.0367	269.262	9.59339	NA
00SW01-90	229.216	44627.5	2.4901	14.2522	0.665613	1.50342	2.6766	0.155403	2.59252	0.968586	931.18	22.4786	931.773	16.3229	933.175	13.6414	933.175	13.6414	99.7862
00SW01-91	384.34	40724.4	0.878805	14.7306	0.709383	1.38663	3.1339	0.148143	3.05256	0.974044	890.545	25.3904	883.264	18.4901	865.089	14.6912	890.545	25.3904	102.943
00SW01-92	349.04	23014.4	1.27346	18.0204	0.975135	0.548615	2.52207	0.071702	2.32593	0.92223	446.402	10.0317	444.089	9.07241	432.102	21.7481	446.402	10.0317	103.309
00SW01-93	282.612	41569.5	1.29819	17.4438	1.33018	0.650947	3.64499	0.082354	3.39361	0.931033	510.158	16.6455	509.061	14.5938	504.116	29.2628	510.158	16.6455	101.199
00SW01-94	230.047	37560.6	4.31249	14.3948	0.915938	1.4715	1.86919	0.153626	1.62939	0.871712	921.257	13.9876	918.744	11.3006	912.697	18.868	912.697	18.868	100.938
00SW01-96	284.734	67492	1.50962	9.86735	0.536179	3.99872	3.08104	0.286167	3.03402	0.984741	1622.35	43.5177	1633.94	25.0309	1648.87	9.94261	1648.87	9.94261	98.3917
00SW01-97	588.965	46466.7	0.975806	16.9256	1.58734	0.606011	3.13731	0.0743913	2.70612	0.862559	462.558	12.0788	481.041	12.021	570.149	34.5425	462.558	12.0788	81.1292
00SW01-98	721.246	19585.5	1.77094	12.9504	3.62412	1.85468	4.13252	0.174201	1.9858	0.480531	1035.22	18.9917	1065.1	27.2684	1126.8	72.2172	1126.8	72.2172	91.8723
00SW01-99	203.941	84055	1.0552	10.7109	0.454435	3.53709	3.38401	0.274769	3.35336	0.990942	1564.97	46.5953	1535.55	26.7936	1495.25	8.59782	1495.25	8.59782	104.663
00SW01-100	217.92	33759.1	1.84953	14.3159	0.824357	1.53657	2.40908	0.159539	2.26365	0.939632	954.216	20.0776	945.13	14.819	924.041	16.9577	924.041	16.9577	103.266
00SW01_100-200-90	433.094	1235.67	0.826476	16.926	8.51294	0.249493	9.23701	0.0306274	3.58499	0.388111	194.474	6.86776	226.164	18.7299	570.097	185.546	194.474	6.86776	NA
00SW01_100-200-72	319.297	4404.24	1.6306	20.7513	1.68357	0.271014	3.60839	0.0407883	3.19156	0.884484	257.717	8.06296	243.504	7.81256	108.586	39.7526	257.717	8.06296	NA
00SW01_100-200-32	765.398	13338.2	1.2196	19.0546	2.43734	0.303305	3.83227	0.0419159	2.9573	0.771684	264.698	7.66938	268.978	9.05588	306.426	55.531	264.698	7.66938	NA
00SW01_100-200-68	78.5161	4251.38	1.32106	20.578	2.97761	0.286385	4.85193	0.0427417	3.83081	0.789543	269.805	10.1224	255.71	10.9683	128.385	70.0685	269.805	10.1224	NA
00SW01_100-200-57	652.797	4802.72	1.24709	19.5797	1.36548	0.304411	2.97821	0.0432281	2.64674	0.888699	272.811	7.06994	269.84	7.05731	244.138	31.4581	272.811	7.06994	NA
00SW01_100-200-40	256.651	5277.23	1.31715	19.9907	1.92999	0.300903	3.03372	0.0436268	2.34064	0.771541	275.274	6.30756	267.106	7.12516	196.1	44.8562	275.274	6.30756	NA
00SW01_100-200-5	166.614	2456.32	1.35971	21.3351	3.07689	0.283625	4.94097	0.0438871	3.866	0.782437	276.882	10.4776	253.529	11.0858	42.6648	73.5771	276.882	10.4776	NA
00SW01_100-200-41	197.751	4130.28	1.17467	20.1433	1.95883	0.305792	3.37081	0.0446742	2.74323	0.813821	281.741	7.56235	270.914	8.0154	178.345	45.6643	281.741	7.56235	NA
00SW01_100-200-94	98.2717	1433.29	0.585208	20.8108	3.1406	0.301065	4.05698	0.0454411	2.56822	0.633036	286.471	7.19613	267.232	9.5325	101.843	74.2603	286.471	7.19613	NA
00SW01_100-200-34	218.356	2523.32	1.2167	21.4677	2.45456	0.293545	4.62103	0.0457045	3.91523	0.847265	288.095	11.0313	261.346	10.6482	27.8574	58.8612	288.095	11.0313	NA
00SW01_100-200-86	138.804	2751.86	1.03158	21.0882	2.44947	0.301299	4.11317	0.0460824	3.30428	0.803341	290.424	9.38348	267.414	9.6703	70.451	58.2939	290.424	9.38348	NA
00SW01_100-200-102	120.912	1540.44	0.556186	23.2678	3.42016	0.277213	4.2912	0.0467807	2.5917	0.603958	294.727	7.46646	248.444	9.45739	-168.871	85.1924	294.727	7.46646	NA
00SW01_100-200-93	53.0824	1287.35	1.92975	24.8997	6.07766	0.261583	7.44042	0.0472392	4.29208	0.576859	297.55	12.4808	235.942	15.6659	-340.563	156.729	297.55	12.4808	NA
00SW01_100-200-49	1091	1484.05	1.24175	16.7597	0.949463	0.390261	2.34009	0.0474371	2.13882	0.91399	298.768	6.2443	334.56	6.67003	591.504	20.5862	298.768	6.2443	NA
00SW01_100-200-101	314.455	6335.6	0.847455	19.7461	1.40606	0.331544	3.93138	0.0474812	3.67134	0.933856	299.039	10.728	290.744	9.93972	224.587	32.4952	299.039	10.728	NA
00SW01_100-200-37	482.389	7362.77	0.502236	19.3842	1.08504	0.344404	3.35474	0.0484189	3.17443	0.94625	304.807	9.4507	300.503	8.72645	267.206	24.9065	304.807	9.4507	NA
00SW01_100-200-60	1240.71	1776.59	2.36161	17.7517	4.20374	0.388238	5.32731	0.0499847	3.27244	0.614275	314.428	10.0426	333.082	15.1288	465.498	93.1607	314.428	10.0426	NA
00SW01_100-200-36	178.439	797.166	1.37068	17.8844	12.0254	0.410773	12.5455	0.0532813	3.57485	0.284951	334.635	11.6575	349.432	37.1069	448.96	267.991	334.635	11.6575	NA
00SW01_100-200-54	134.849	6700.07	1.04969	16.135	3.5642	0.475553	4.75897	0.05565	3.15346	0.662634	349.116	10.7165	395.017	15.5748	673.318	76.2538	349.116	10.7165	NA
00SW01_100-200-8	363.629	420.106	1.13235	17.7202	4.81912	0.482289	5.6072	0.0619835	2.86649	0.511216	387.677	10.7852	399.642	18.5267	469.434	106.737	387.677	10.7852	NA
00SW01_100-200-84	259.039	8591.49	2.03682	12.3742	5.17168	0.710884	9.67022	0.0637992	8.1711	0.844975	398.689	31.5906	545.271	40.8205	1216.92	101.751	398.689	31.5906	NA
00SW01_100-200-6	747.287	54796.5	1.942	17.8775	0.74248	0.493447	3.87456	0.0639804	3.80275	0.981467	399.787	14.7411	407.257	12.9995	449.814	16.5039	399.787	14.7411	NA
00SW01_100-200-31	510.625	6316.04	0.716463	18.1146	1.1489	0.489615	4.6381	0.0643253	4.49356	0.968835	401.876	17.5072	404.648	15.4805	420.481	25.6516	401.876	17.5072	95.5753
00SW01_100-200-92	618.736	30190.4	1.10354	17.914	0.896891	0.51772	3.11461	0.0672645	2.98268	0.957642	419.654	12.1182	423.627	10.7883	445.29	19.959	419.654	12.1182	94.2428
00SW01_100-200-38	682.557	20253.3	1.8134	17.8516	0.671733	0.548392	3.70938	0.0710013	3.64805	0.983466	442.185	15.5904	443.943	13.3403	453.04	14.9219	442.185	15.5904	97.6039
00SW01_100-200-50	416.959	5095.37	1.62811	18.3035	1.12236	0.536095	3.40658	0.0711662	3.21638	0.944167	443.178	13.7754	435.847	12.0724	397.273	25.1604	443.178	13.7754	111.555
00SW01_100-200-74	606.589	21092.8	2.04254	17.9125	0.747225	0.549624	4.23924	0.0714038	4.17287	0.984343	444.608	17.9276	444.751	15.2683	445.468	16.6106	444.608	17.9276	99.8069
00SW01_100-200-64	565.116	13570.3	1.78325	17.9845	0.803416	0.547508	3.55843	0.0714147	3.46654	0.974179	444.673	14.8952	443.363	12.784	436.548	17.8989	444.673	14.8952	101.861
00SW01_100-200-59	176.482	2894.26	2.46516	19.386	1.74566	0.508317	2.78798	0.0714697	2.17382	0.779712	445.004	9.34727	417.317	9.54058	266.99	40.0424	445.004	9.34727	166.674
00SW01_100-200-47	303.689	6833.58	2.49842	18.5214	1.59323	0.53267	4.07963	0.0715536	3.75566	0.920589	445.509	16.1668	433.58	14.3976	370.673	35.8749	445.509	16.1668	120.189
00SW01_100-200-15	85.9106	3093.16	1.77073	19.4661	2.43601	0.507604	5.0432	0.0716642	4.41585	0.875605	446.174	19.0361	416.837	17.2431	257.535	55.9845	446.174	19.0361	173.248
00SW01_100-200-2	304.351	6248.74	1.4121	18.4452	1.38914	0.535937	2.9356	0.071696	2.58613	0.880952	446.366	11.153	435.742	10.4012	379.957	31.2147	446.366	11.153	117.478
00SW01_100-200-7	591.625	25182.1	3.16754	17.8523	1.04852	0.553831	3.81693	0.0717086	3.67009	0.961529	446.441	15.8303	447.503	13.8148	452.943	23.2947	446.441	15.8303	98.5645
00SW01_100-200-20	82.3675	3300.11	1.21034	19.24	2.91613	0.514377	3.91777	0.0717769	2.61631	0.667806	446.852	11.295	421.388	13.5127	284.309	66.7057	446.852	11.295	157.171
00SW01_100-200-98	230.712	6319.54	1.06983	18.6558	1.19928	0.536308	3.58989	0.072565	3.38365	0.942548	451.591	14.7573	435.988	12.7254	354.385	27.0688	451.591	14.7573	127.429
00SW01_100-200-1	52.6343	2186.3	1.001	20.2207	3.43679	0.495613	6.03185	0.0726839	4.95698	0.821801	452.305	21.6523	408.728	20.2984	169.4	80.2731	452.305	21.6523	267.004
00SW01_100-200-81	48.1496	3400.38	12.9613	18.8946	22.5564	0.535846	26.8583	0.0734303	14.58	0.54285	456.789	64.2972	435.682	95.4281	325.605	517.926	456.789	64.2972	140.289
00SW01_100-200-26	250.644	11956.8	1.7417	18.02	1.29896	0.568448	3.01318	0.0742922	2.71881	0.902308	461.963	12.1205	457.01	11.089	432.16	28.9432	461.963	12.1205	106.896
00SW01_100-200-9	274.173	5276.54	1.54252	18.1931	1.17866	0.563618	4.54975	0.0743686	4.39443	0.965861	462.421	19.6091	453.879	16.6537	410.819	26.3599	462.421	19.6091	112.561
00SW01_100-200-83	470.324	4732.67	0.802569	17.2701	1.145	0.594587	3.0731	0.0744749	2.85182	0.927996	463.06	12.7425	473.793	11.6357	526.13	25.0991	463.06	12.7425	88.0123
00SW01_100-200-55	291.082	6784.66	1.79647	18.284	1.14174	0.564434	3.579	0.0748486	3.392	0.947751	465.301	15.2269	454.409	13.1121	399.657	25.5843	465.301	15.2269	116.425
00SW01_100-200-76	183.603	7696.73	673.432	18.3261	1.4127	0.563159	3.72378	0.0748512	3.44541	0.925244	465.317	15.4671	453.581	13.6229	394.506	31.6849	465.317	15.4671	117.949
00SW01_100-200-89	265.783	16645.6	0.971761	17.8783	1.10527	0.579242	3.24871	0.0751078	3.05491	0.940346	466.855	13.7579	463.974	12.0997	449.717	24.5713	466.855	13.7579	103.811
00SW01_100-200-3	288.466	6644.71	10.3443	18.1494	1.04134	0.576414	4.34501	0.0758746	4.21838	0.970856	471.452	19.1779	462.154	16.1332	416.186	23.2667	471.452	19.1779	113.279
00SW01_100-200-82	227.404	5071.63	1.38394	18.205	1.67959	0.577412	3.9279	0.0762386	3.55068	0.903965	473.632	16.2143	462.797	14.6003	409.356	37.5742	473.632	16.2143	115.702
00SW01_100-200-14	76.5159	2288.1	0.962173	19.6522	3.09724	0.556251	4.65358	0.0792831	3.47317	0.746344	491.842	16.4472	449.083	16.8907	235.641	71.4759	491.842	16.4472	208.725
00SW01_100-200-80	342.679	16769.2	1.58456	17.6979	1.81307	0.743046	3.25884	0.0953755	2.70792	0.830946	587.25	15.1995	564.182	14.1068	472.218	40.1342	587.25	15.1995	124.36
00SW01_100-200-87	233.847	2668.46	0.717906	15.8316	1.77178	0.874434	3.72357	0.100404	3.27502	0.879539	616.776	19.2634	637.972	17.6397	713.791	37.6435	616.776	19.2634	86.4084
00SW01_100-200-25	150.555	4971.28	2.41759	14.6082	3.14418	1.11694	4.59487	0.118339	3.35066	0.729218	720.994	22.8562	761.508	24.6212	882.366	65.0405	720.994	22.8562	81.7114
00SW01_100-200-17	445.1	31258.6	1.10888	14.9425	0.526185	1.16149	3.15629	0.125874	3.11212	0.986006	764.285	22.4297	782.653	17.2231	835.403	10.9737	764.285	22.4297	91.487
00SW01_100-200-65	422.969	6520.59	6.69247	14.1567	0.761878	1.36097	2.99331	0.139736	2.89472	0.967066	843.172	22.8788	872.287	17.5219	946.951	15.6184	843.172	22.8788	89.0407
00SW01_100-200-75	624.236	52746.5	3.14851	14.3541	0.785773	1.35928	3.4412	0.141509	3.35028	0.973581	853.192	26.7737	871.563	20.1338	918.558	16.1591	853.192	26.7737	92.8838
00SW01_100-200-27	366.834	19938.2	2.88795	14.4368	0.610802	1.414	4.01708	0.148054	3.97037	0.988373	890.045	33.0074	894.842	23.8964	906.693	12.6034	890.045	33.0074	98.1639
00SW01_100-200-71	212.68	10913.1	2.19987	14.5075	0.80356	1.44154	2.78169	0.151677	2.6631	0.957367	910.355	22.6097	906.36	16.6779	896.657	16.5815	896.657	16.5815	101.528
00SW01_100-200-33	223.17	10115.9	2.95029	14.4174	0.788201	1.46868	3.4817	0.153572	3.39131	0.974038	920.955	29.1042	917.585	21.0352	909.47	16.2306	909.47	16.2306	101.263
00SW01_100-200-35	257.73	8216.31	0.669593	14.3999	0.659903	1.47618	2.64043	0.154169	2.55664	0.968266	924.29	22.0149	920.666	15.9844	911.972	13.5986	911.972	13.5986	101.351
00SW01_100-200-67	149.727	12532.5	0.782219	14.3784	0.852724	1.52006	3.84334	0.158515	3.74755	0.975076	948.517	33.055	938.5	23.5432	915.081	17.5568	915.081	17.5568	103.654
00SW01_100-200-100	147.804	45513.6	1.28696	14.3645	0.880304	1.50122	3.61388	0.156398	3.50503	0.969878	936.73	30.5589	930.881	22.0275	917.075	18.1276	917.075	18.1276	102.143
00SW01_100-200-18	207.762	14939.4	3.42382	14.3577	0.778252	1.51446	4.01963	0.157703	3.94357	0.981078	944.002	34.6302	936.241	24.5874	918.042	16.0096	918.042	16.0096	102.828
00SW01_100-200-69	414.743	22375.3	8.93167	14.3211	0.700284	1.42856	3.70531	0.148379	3.63853	0.981978	891.872	30.3065	900.949	22.1347	923.295	14.3898	923.295	14.3898	96.5967
00SW01_100-200-39	163.446	10432.7	2.97569	14.3015	1.0148	1.52079	3.13169	0.157742	2.96271	0.946043	944.218	26.0223	938.794	19.1863	926.077	20.856	926.077	20.856	101.959
00SW01_100-200-23	489.696	48700.6	15.2431	14.294	0.485277	1.4981	3.08745	0.155307	3.04908	0.98757	930.643	26.423	929.612	18.8023	927.176	9.94632	927.176	9.94632	100.374
00SW01_100-200-62	173.545	41170.9	2.63274	14.2833	0.792389	1.52127	2.7073	0.157592	2.58874	0.956208	943.379	22.7188	938.989	16.5879	928.687	16.2887	928.687	16.2887	101.582
00SW01_100-200-10	560.706	36866.7	1.02602	14.2414	0.506215	1.47428	2.89388	0.152276	2.84926	0.984582	913.708	24.2732	919.885	17.5099	934.711	10.3801	934.711	10.3801	97.7529
00SW01_100-200-12	393.526	53547	11.5782	14.1972	0.626105	1.43285	3.69022	0.147538	3.63672	0.985502	887.147	30.1417	902.74	22.0717	941.117	12.8429	941.117	12.8429	94.2653
00SW01_100-200-63	423.216	11390	2.35095	14.0553	0.614759	1.39102	3.1008	0.141798	3.03925	0.98015	854.824	24.3315	885.131	18.319	961.682	12.5545	961.682	12.5545	88.8885
00SW01_100-200-4	473.735	35792.3	8.17552	14.009	1.24758	1.53783	3.22119	0.156247	2.96978	0.921952	935.889	25.8706	945.635	19.822	968.394	25.4519	968.394	25.4519	96.6434
00SW01_100-200-16	262.612	7022.01	1.83868	13.7799	0.85732	1.3543	4.09859	0.135351	4.00792	0.977878	818.319	30.8015	869.416	23.9441	1001.93	17.3989	1001.93	17.3989	81.6742
00SW01_100-200-58	216.616	5460.7	1.20619	13.5098	2.40532	1.57054	4.33076	0.153885	3.60138	0.831581	922.706	30.9617	958.639	26.8732	1042	48.5449	1042	48.5449	88.5514
00SW01_100-200-85	328.496	17683.4	1.33077	13.4448	0.710798	1.62748	2.98255	0.158697	2.89661	0.971187	949.533	25.5747	980.885	18.7605	1051.76	14.3416	1051.76	14.3416	90.2803
00SW01_100-200-91	434.664	29468.8	7.47959	12.8783	0.459395	2.17615	3.91653	0.203258	3.88949	0.993097	1192.8	42.3551	1173.45	27.2536	1137.95	9.14215	1137.95	9.14215	104.82
00SW01_100-200-61	686.188	3656.56	2.46204	12.4864	2.8301	1.45348	5.08652	0.131627	4.22649	0.83092	797.14	31.6915	911.312	30.6061	1199.13	55.8185	1199.13	55.8185	66.4764
00SW01_100-200-95	117.758	9069.91	4.39765	12.2457	0.786863	2.45491	2.73401	0.218031	2.61834	0.957689	1271.46	30.2139	1258.87	19.7281	1237.42	15.4282	1237.42	15.4282	102.751
00SW01_100-200-99	190.906	36818.3	1.57708	11.8063	0.652185	2.55905	2.55151	0.219125	2.46675	0.96678	1277.25	28.5817	1289.02	18.6303	1308.67	12.6587	1308.67	12.6587	97.5988
00SW01_100-200-88	515.919	45736.3	1.19977	11.6892	0.528091	2.39351	3.87051	0.202918	3.83431	0.990648	1190.98	41.6961	1240.66	27.7263	1327.99	10.2229	1327.99	10.2229	89.6827
00SW01_100-200-56	660.966	25372.6	19.1313	10.8459	3.24907	1.24416	6.41132	0.097868	5.52708	0.862081	601.902	31.762	820.766	36.1063	1471.5	61.6817	1471.5	61.6817	40.9039
00SW01_100-200-48	254.551	7513.67	0.602511	10.5751	0.920947	3.46864	3.40504	0.266036	3.27813	0.96273	1520.65	44.4065	1520.11	26.8434	1519.34	17.3671	1519.34	17.3671	100.086
00SW01_100-200-24	213.992	22726.1	2.12481	9.35316	0.407113	4.74649	3.34419	0.321981	3.31932	0.992562	1799.4	52.1172	1775.49	28.0544	1747.48	7.45401	1747.48	7.45401	102.971
00SW01_100-200-29	67.4411	22173.5	1.323	8.95885	0.683278	4.97742	4.25862	0.323411	4.20345	0.987045	1806.37	66.2216	1815.49	36.0223	1825.97	12.3912	1825.97	12.3912	98.9266
00SW01_100-200-11	133.969	8035.04	1.345	8.78739	0.515973	5.30589	3.12124	0.338156	3.0783	0.986242	1877.79	50.1474	1869.81	26.6728	1860.94	9.31696	1860.94	9.31696	100.906
00SW01_100-200-13	373.506	50098.6	1.64133	8.69208	0.506971	5.12106	3.57483	0.322836	3.5387	0.989893	1803.56	55.6735	1839.61	30.3772	1880.61	9.13455	1880.61	9.13455	95.9032
00SW01_100-200-22	329.351	26116	8.04302	8.5303	0.630472	5.05526	4.1748	0.312757	4.12692	0.988531	1754.26	63.3841	1828.63	35.404	1914.39	11.3141	1914.39	11.3141	91.6354
00SW01_100-200-70	133.011	13869.9	5.3742	8.35502	1.30576	5.28005	4.93186	0.319952	4.75586	0.964314	1789.49	74.3179	1865.64	42.1274	1951.56	23.3287	1951.56	23.3287	91.6955
00SW01_100-200-96	385.565	30517.1	16.8254	6.98133	1.47989	7.59801	4.30047	0.384712	4.03782	0.938925	2098.26	72.3203	2184.63	38.6062	2266.72	25.5208	2266.72	25.5208	92.5682
00SW01_100-200-42	279.75	23592.9	3.91098	6.85232	1.59982	7.15575	3.77006	0.355624	3.41379	0.905499	1961.4	57.7322	2131.01	33.5991	2298.83	27.4953	2298.83	27.4953	85.3217
00SW01_100-200-53	273.366	69174.8	1.85157	6.29338	1.21167	9.49126	3.20428	0.433218	2.96636	0.925748	2320.21	57.8026	2386.7	29.4428	2443.95	20.5121	2443.95	20.5121	94.9369

## Sheet: SW03
							Isotope ratios						Apparent ages (Ma)
Analysis	U	206Pb	U/Th	206Pb*	±	207Pb*	±	206Pb*	±	error	206Pb*	±	207Pb*	±	206Pb*	±	Best age	±	Conc
	(ppm)	204Pb		207Pb*	(%)	235U*	(%)	238U	(%)	corr.	238U*	(Ma)	235U	(Ma)	207Pb*	(Ma)	(Ma)	(Ma)	(%)
SW03-10 <>	297.338	8424.65	1.42521	19.8399	3.22857	0.23947	4.79649	0.0344579	3.54721	0.739542	218.388	7.61694	217.986	9.40982	213.671	74.8043	218.388	7.61694	NA
SW03-54 <>	231.642	49776	3.7372	19.4905	5.02593	0.272017	5.17367	0.038452	1.22759	0.237276	243.231	2.93024	244.305	11.2344	254.653	115.625	243.231	2.93024	NA
SW03-100 <>	339.202	19110.5	0.893152	19.7147	2.64234	0.272347	2.80141	0.0389414	0.93056	0.332176	246.268	2.24845	244.568	6.08876	228.308	61.076	246.268	2.24845	NA
SW03-96 <>	301.736	24614.8	1.4418	19.627	2.33992	0.275206	2.72017	0.0391751	1.38712	0.509939	247.718	3.37096	246.847	5.96085	238.577	53.981	247.718	3.37096	NA
SW03-123 <>	76.9916	5876.85	0.629343	23.9794	15.423	0.232747	16.0923	0.0404781	4.59276	0.285401	255.796	11.5181	212.464	30.8597	-244.448	391.753	255.796	11.5181	NA
SW03-8 <>	100.027	17585.3	1.57299	17.7498	13.7421	0.317353	14.2891	0.0408541	3.91587	0.274045	258.125	9.90816	279.865	34.9662	465.715	305.695	258.125	9.90816	NA
SW03-14 <>	149.326	12783.9	1.36522	19.5693	3.51769	0.293108	3.79822	0.0416007	1.43261	0.377178	262.747	3.68846	261.003	8.74206	245.36	81.0443	262.747	3.68846	NA
SW03-45 <>	281.785	76282.1	1.64777	18.9888	4.18275	0.30263	4.44036	0.0416781	1.49044	0.335658	263.226	3.84422	268.452	10.475	314.299	95.172	263.226	3.84422	NA
SW03-56 <>	48.5926	4563.5	1.18076	21.3096	18.6286	0.272239	19.0216	0.0420749	3.8465	0.202218	265.681	10.0117	244.482	41.3521	45.5396	448.473	265.681	10.0117	NA
SW03-41 <>	173.573	23326.5	0.598172	19.4301	4.69472	0.305729	4.91914	0.0430834	1.46886	0.298601	271.917	3.91101	270.865	11.6956	261.782	107.842	271.917	3.91101	NA
SW03-35 <>	652.847	68141.6	1.77377	19.211	1.48066	0.309958	1.79321	0.0431868	1.01155	0.564103	272.556	2.69958	274.149	4.30833	287.758	33.856	272.556	2.69958	NA
SW03-73 <>	222.202	26924.3	0.804567	19.4552	3.8696	0.306266	3.98635	0.0432148	0.957697	0.240244	272.729	2.55744	271.282	9.49041	258.795	88.9576	272.729	2.55744	NA
SW03-47 <>	321.494	10998.5	0.897013	19.1527	2.348	0.31532	2.82172	0.0438006	1.56492	0.554598	276.348	4.23323	278.296	6.86862	294.701	53.6213	276.348	4.23323	NA
SW03-114 <>	110.989	12584.7	1.01264	20.0335	11.0972	0.304289	11.2383	0.0442122	1.77564	0.157998	278.889	4.84648	269.744	26.6283	191.122	258.802	278.889	4.84648	NA
SW03-89 <>	307.291	23685.3	0.794921	19.5256	3.08017	0.31312	3.43556	0.0443418	1.52172	0.442932	279.69	4.16508	276.596	8.31848	250.49	70.9127	279.69	4.16508	NA
SW03-66 <>	113.841	27378.5	0.585919	18.5537	7.74107	0.331871	7.93517	0.0446579	1.74438	0.219829	281.641	4.80712	290.994	20.0794	366.753	174.683	281.641	4.80712	NA
SW03-16 <>	296.419	21806.3	1.53827	19.5056	2.66897	0.321873	6.0913	0.0455346	5.47545	0.898897	287.048	15.3724	283.342	15.0614	252.895	61.3925	287.048	15.3724	NA
SW03-31 <>	291.191	18676.4	1.3748	18.891	2.78812	0.333464	2.82965	0.045688	0.483015	0.170698	287.994	1.36044	292.207	7.18518	326.03	63.2955	287.994	1.36044	NA
SW03-109 <>	235.409	21823.1	1.97674	19.3705	1.89273	0.338342	2.12789	0.0475331	0.972347	0.456955	299.358	2.84425	295.915	5.46224	268.806	43.4114	299.358	2.84425	NA
SW03-58 <>	81.0151	14347.9	0.482926	19.6075	11.5191	0.341694	11.6787	0.0485913	1.92402	0.164746	305.867	5.74751	298.455	30.209	240.892	266.264	305.867	5.74751	NA
SW03-99 <>	208.181	21475	1.23358	19.1542	3.62199	0.366435	3.79342	0.0509048	1.12747	0.297217	320.074	3.52061	317.008	10.3296	294.537	82.7094	320.074	3.52061	NA
SW03-18 <>	175.527	15632.3	1.1455	18.7584	4.23143	0.416423	4.4734	0.0566539	1.4513	0.32443	355.244	5.01619	353.49	13.3547	341.965	95.8115	355.244	5.01619	NA
SW03-60 <>	73.6094	12171.7	0.988017	19.0701	7.5351	0.421047	7.72268	0.0582346	1.69179	0.219068	364.88	6.00155	356.799	23.2378	304.544	171.921	364.88	6.00155	NA
SW03-44 <>	304.614	48457.8	1.08616	18.6275	1.73906	0.435804	2.01125	0.0588769	1.01034	0.502346	368.792	3.62148	367.29	6.19864	357.798	39.2582	368.792	3.62148	NA
SW03-97 <>	32.1122	9274.37	0.784594	20.9569	24.1352	0.409711	24.3411	0.0622736	3.15979	0.129813	389.437	11.9411	348.667	71.9522	85.2811	579.762	389.437	11.9411	NA
SW03-6 <>	61.166	15219	2.52923	18.284	4.41402	0.480905	4.59382	0.063772	1.27263	0.277031	398.524	4.91816	398.694	15.1485	399.656	98.9538	398.524	4.91816	NA
SW03-4 <>	42.7331	7490.24	0.776658	19.6602	15.9736	0.457588	16.2185	0.0652471	2.80808	0.17314	407.457	11.0876	382.579	51.7437	234.706	370.646	407.457	11.0876	173.604
SW03-12 <>	187.726	26543.7	2.15692	18.0981	2.1322	0.49916	2.76333	0.0655197	1.75776	0.636102	409.107	6.96769	411.134	9.34258	422.508	47.6126	409.107	6.96769	96.8283
SW03-103 <>	239.639	58460	1.4354	18.1521	1.64596	0.508467	1.77392	0.0669403	0.661532	0.37292	417.696	2.67557	417.418	6.07151	415.861	36.7791	417.696	2.67557	100.441
SW03-43 <>	171.123	6364.71	2.96131	18.1148	2.94335	0.516073	3.03908	0.0678024	0.756758	0.249009	422.902	3.09763	422.525	10.5046	420.446	65.7286	422.902	3.09763	100.584
SW03-33 <>	481.683	88748.2	1.57785	17.837	1.07608	0.529774	1.21409	0.0685348	0.5622	0.463063	427.322	2.32451	431.66	4.2692	454.894	23.882	427.322	2.32451	93.9389
SW03-83 <>	111.134	12911.9	1.78157	17.7089	3.85136	0.538278	4.74391	0.0691348	2.76979	0.583863	430.941	11.546	437.289	16.8569	470.868	85.2727	430.941	11.546	91.5205
SW03-7 <>	192.814	39526.8	1.21481	17.9304	3.48393	0.537848	3.52719	0.0699437	0.550747	0.156143	435.817	2.32091	437.005	12.5264	443.25	77.4957	435.817	2.32091	98.3231
SW03-27 <>	92.5341	21742.9	1.25645	17.4859	4.00868	0.554124	4.10834	0.0702738	0.899415	0.218924	437.805	3.80695	447.695	14.8747	498.808	88.3374	437.805	3.80695	87.7703
SW03-37 <>	459.492	74140.5	1.15764	17.7561	1.11368	0.547002	1.44893	0.0704426	0.926879	0.639701	438.822	3.932	443.031	5.20209	464.957	24.6842	438.822	3.932	94.3791
SW03-118 <>	270.017	56555	1.78214	17.8677	1.7992	0.543671	2.13914	0.0704536	1.15707	0.540902	438.888	4.90922	440.842	7.64996	451.034	39.9591	438.888	4.90922	97.3072
SW03-46 <>	175.871	23193.1	1.23814	17.9495	1.47946	0.541217	1.8294	0.0704567	1.07605	0.5882	438.907	4.56568	439.227	6.52307	440.884	32.915	438.907	4.56568	99.5515
SW03-90 <>	276.263	58738.8	0.859917	17.8228	2.44334	0.547412	2.50565	0.0707601	0.555351	0.221639	440.734	2.36582	443.3	9.00058	456.664	54.2156	440.734	2.36582	96.5116
SW03-57 <>	96.3671	17679.7	1.29117	17.5716	5.57456	0.556265	5.71246	0.0708912	1.24759	0.218398	441.523	5.32398	449.092	20.7354	488.024	123.095	441.523	5.32398	90.4716
SW03-116 <>	181.48	46621	0.832098	18.1058	2.58556	0.539993	3.29268	0.0709094	2.03879	0.619188	441.632	8.70246	438.42	11.7238	421.563	57.7226	441.632	8.70246	104.761
SW03-84 <>	61.7663	14624.4	1.37797	17.7583	7.86142	0.553787	8.11198	0.0713253	2.00059	0.246622	444.136	8.58618	447.475	29.365	464.68	174.432	444.136	8.58618	95.5788
SW03-1 <>	259.687	33740.6	1.63962	18.0239	1.63497	0.545791	3.15953	0.0713468	2.70361	0.8557	444.264	11.6067	442.236	11.3278	431.669	36.4353	444.264	11.6067	102.918
SW03-93 <>	373.987	22820.9	1.20957	17.7687	0.807246	0.556615	1.68776	0.0717314	1.48218	0.878199	446.579	6.39505	449.321	6.128	463.403	17.8884	446.579	6.39505	96.3693
SW03-34 <>	88.2756	16141.6	0.913174	18.0607	3.28015	0.554075	3.82932	0.0725773	1.97594	0.516003	451.664	8.61915	447.662	13.8636	427.132	73.164	451.664	8.61915	105.743
SW03-115 <>	714.246	152830	2.40865	17.8291	0.783988	0.5616	0.944869	0.0726198	0.52739	0.558162	451.92	2.30176	452.567	3.45033	455.863	17.3968	451.92	2.30176	99.1349
SW03-63 <>	167.654	11493.7	1.34608	17.4716	2.33067	0.575095	2.67853	0.0728739	1.32004	0.492823	453.447	5.78001	461.304	9.93054	500.643	51.3456	453.447	5.78001	90.5729
SW03-20 <>	169.441	58920.4	70.9743	17.6451	1.54081	0.571436	1.70967	0.073129	0.740867	0.433338	454.979	3.25459	458.943	6.31277	478.813	34.0764	454.979	3.25459	95.0224
SW03-25 <>	184.865	31755.8	0.867224	18.1671	2.69418	0.571673	8.06102	0.0753239	7.59747	0.942494	468.151	34.3071	459.096	29.7803	414.006	60.2097	468.151	34.3071	113.078
SW03-3 <>	63.3287	10750.6	1.1713	17.5859	8.22629	0.591451	8.31957	0.0754364	1.24234	0.149328	468.825	5.61766	471.794	31.4047	486.263	181.841	468.825	5.61766	96.414
SW03-39 <>	413.637	42197.9	2.72103	17.529	0.966112	0.609532	1.30479	0.0774914	0.876982	0.672126	481.132	4.06582	483.265	5.0173	493.394	21.2963	481.132	4.06582	97.5147
SW03-69 <>	47.0751	6999.72	8.64523	16.5302	8.83512	0.655654	10.0672	0.0786055	4.82594	0.479371	487.794	22.6721	511.952	40.5019	621.312	190.965	487.794	22.6721	78.5103
SW03-124 <>	163.846	30014.3	0.998199	17.5489	2.50555	0.650859	2.63318	0.0828391	0.809845	0.307555	513.047	3.99385	509.007	10.5415	490.88	55.2684	513.047	3.99385	104.516
SW03-74 <>	98.0239	13624.6	0.824053	15.6881	2.96735	1.04806	3.19941	0.119249	1.19627	0.373903	726.241	8.21629	727.92	16.6258	733.117	62.8589	726.241	8.21629	99.0621
SW03-17 <>	80.7819	10985.1	2.028	15.8061	2.6254	1.04043	3.11019	0.119271	1.6675	0.536142	726.369	11.4548	724.13	16.1044	717.184	55.7596	726.369	11.4548	101.281
SW03-11 <>	221.25	70048.3	1.98289	15.1646	0.807637	1.13745	0.901247	0.125101	0.39996	0.443785	759.859	2.86685	771.298	4.86982	804.548	16.9296	759.859	2.86685	94.4454
SW03-104 <>	27.3935	14516.9	2.62822	14.5478	5.06584	1.25531	5.31933	0.132449	1.62251	0.305021	801.821	12.2331	825.8	30.0718	890.932	104.69	801.821	12.2331	89.998
SW03-79 <>	287.638	61290.5	3.6234	14.3444	0.662492	1.32239	1.1814	0.137575	0.978167	0.827973	830.935	7.6259	855.558	6.83058	919.953	13.6407	830.935	7.6259	90.3236
SW03-81 <>	143.427	32780.9	1.30533	14.4139	1.72953	1.43512	1.97095	0.150027	0.945191	0.479561	901.112	7.94874	903.687	11.7949	909.966	35.6082	909.966	35.6082	99.027
SW03-70 <>	120.591	33049.5	1.07351	14.3876	2.03635	1.52479	2.48936	0.15911	1.43185	0.575187	951.828	12.6703	940.404	15.2663	913.72	41.9019	913.72	41.9019	104.171
SW03-129 <>	276.944	178177	10.0829	14.3615	0.522767	1.50409	1.50379	0.156665	1.40999	0.93763	938.218	12.3112	932.047	9.17174	917.502	10.7611	917.502	10.7611	102.258
SW03-68 <>	185.681	177654	3.25195	14.3307	1.01643	1.44812	2.48335	0.150512	2.26581	0.9124	903.834	19.1084	909.093	14.9166	921.907	20.8986	921.907	20.8986	98.0396
SW03-36 <>	220.335	156897	2.08528	14.3297	0.699229	1.46495	1.01997	0.152251	0.742581	0.728039	913.567	6.3252	916.051	6.15516	922.06	14.3912	922.06	14.3912	99.079
SW03-2 <>	472.053	188955	3.02	14.3049	0.310943	1.4625	0.928065	0.151733	0.874425	0.942202	910.669	7.42623	915.038	5.5967	925.604	6.38753	925.604	6.38753	98.3864
SW03-94 <>	103.869	32689.3	0.917333	14.2921	1.54799	1.47824	1.97538	0.153229	1.22713	0.621212	919.039	10.5108	921.512	11.9647	927.415	31.7919	927.415	31.7919	99.0968
SW03-98 <>	335.816	118571	2.05621	14.277	0.977181	1.49241	1.56808	0.154533	1.22637	0.782085	926.326	10.5817	927.299	9.53407	929.622	20.0639	929.622	20.0639	99.6455
SW03-120 <>	49.0894	27977	1.80338	14.2435	2.38919	1.50085	2.53553	0.155042	0.848944	0.334819	929.168	7.34598	930.73	15.4519	934.451	49.0153	934.451	49.0153	99.4346
SW03-64 <>	69.2007	25226.5	1.7204	14.141	2.82558	1.53488	4.4703	0.157418	3.46405	0.774904	942.411	30.3717	944.456	27.491	949.211	57.8373	949.211	57.8373	99.2836
SW03-21 <>	314.505	24873.6	2.90961	14.1377	1.04393	1.48028	2.73061	0.151782	2.52318	0.924036	910.946	21.4347	922.346	16.549	949.702	21.3599	949.702	21.3599	95.9191
SW03-28 <>	207.535	34577.7	1.63691	13.9071	1.30234	1.69189	6.40506	0.170651	6.27126	0.97911	1015.7	58.934	1005.48	40.8981	983.291	26.5167	983.291	26.5167	103.295
SW03-26 <>	316.057	170420	4.01724	13.8009	0.340693	1.65284	2.09268	0.165439	2.06476	0.986659	986.935	18.8946	990.64	13.2397	998.838	6.92041	998.838	6.92041	98.8083
SW03-62 <>	214.324	51602.7	2.82227	13.4496	0.931052	1.54462	2.40504	0.150671	2.21751	0.922027	904.721	18.7181	948.348	14.8245	1051.05	18.7817	1051.05	18.7817	86.0778
SW03-53 <>	101.843	56624	0.691084	12.6847	0.962446	2.15069	1.64903	0.19786	1.33902	0.812009	1163.81	14.258	1165.28	11.4301	1167.98	19.0627	1167.98	19.0627	99.6432
SW03-51 <>	258.056	91134.1	1.50094	12.583	0.416109	1.9762	0.910517	0.180349	0.809872	0.889465	1068.88	7.97698	1107.42	6.13892	1183.94	8.21143	1183.94	8.21143	90.2817
SW03-59 <>	251.594	151400	0.953321	12.5072	0.41419	2.22503	3.09237	0.201834	3.0645	0.99099	1185.16	33.1766	1188.96	21.6665	1195.84	8.15204	1195.84	8.15204	99.1071
SW03-130 <>	230.128	123596	0.968842	12.4909	0.456328	2.15553	1.45647	0.195275	1.38313	0.94965	1149.89	14.5667	1166.83	10.1024	1198.43	8.99727	1198.43	8.99727	95.9493
SW03-52 <>	227.393	98930.4	0.744691	12.4887	0.62481	2.17818	2.64659	0.197291	2.57178	0.971733	1160.75	27.3189	1174.1	18.4196	1198.77	12.3128	1198.77	12.3128	96.8287
SW03-78 <>	44.4907	35356.9	1.10209	12.3387	1.84699	2.21445	2.82585	0.198169	2.1387	0.756835	1165.48	22.8028	1185.62	19.7694	1222.53	36.2953	1222.53	36.2953	95.3329
SW03-23 <>	217.011	36553.4	1.25169	12.0812	0.633974	2.51508	1.77259	0.220375	1.65534	0.933854	1283.86	19.2697	1276.4	12.8789	1263.85	12.3714	1263.85	12.3714	101.583
SW03-19 <>	111.289	126613	1.77555	11.0448	0.462146	3.1573	0.8249	0.252914	0.683287	0.828327	1453.49	8.89146	1446.78	6.36123	1436.93	8.81251	1436.93	8.81251	101.152
SW03-15 <>	101.358	50945.4	1.60557	10.9543	0.946785	3.17185	1.1761	0.251998	0.697714	0.593245	1448.77	9.05293	1450.33	9.07965	1452.6	18.0161	1452.6	18.0161	99.7362
SW03-87 <>	263.576	128823	1.18783	10.8271	0.266107	3.28835	0.761702	0.25822	0.713707	0.936989	1480.73	9.44216	1478.3	5.93073	1474.8	5.04847	1474.8	5.04847	100.402
SW03-9 <>	97.6898	21508	1.2746	10.7324	0.52497	3.2381	1.07382	0.25205	0.936752	0.872352	1449.04	12.1565	1466.33	8.3309	1491.44	9.9374	1491.44	9.9374	97.1567
SW03-32 <>	63.9296	21281	0.99236	10.7207	0.960708	3.35237	6.37023	0.26066	6.29737	0.988562	1493.22	83.9417	1493.35	49.8609	1493.51	18.1809	1493.51	18.1809	99.9801
SW03-29 <>	350.886	56958.2	1.64729	10.1978	0.421958	3.8581	3.07608	0.285351	3.047	0.990547	1618.25	43.6069	1604.96	24.8097	1587.54	7.88681	1587.54	7.88681	101.935
SW03-107 <>	168.402	143165	1.30741	10.1561	0.447368	3.8134	1.02383	0.280892	0.920917	0.899483	1595.85	13.0187	1595.58	8.23621	1595.19	8.35342	1595.19	8.35342	100.041
SW03-91 <>	143.733	95892.9	0.852283	10.1262	0.511752	3.76121	1.04457	0.27623	0.910621	0.871769	1572.35	12.7057	1584.51	8.37889	1600.71	9.54877	1600.71	9.54877	98.2282
SW03-77 <>	48.2956	39101	1.0577	10.0584	1.53273	3.89619	2.05665	0.284228	1.37133	0.666778	1612.62	19.5653	1612.89	16.6193	1613.24	28.5528	1613.24	28.5528	99.9617
SW03-101 <>	312.785	195202	1.29494	10.055	1.23525	3.4413	2.0902	0.25096	1.68615	0.806692	1443.42	21.806	1513.88	16.4463	1613.86	23.0084	1613.86	23.0084	89.4394
SW03-30 <>	141.021	17827.3	1.10687	9.97876	0.402112	3.28096	5.23703	0.237453	5.22157	0.997048	1373.44	64.5925	1476.55	40.7763	1628.02	7.47657	1628.02	7.47657	84.3627
SW03-50 <>	463.005	917986	8.72207	9.77466	0.285797	3.98909	0.728794	0.282797	0.670418	0.919901	1605.43	9.52754	1631.98	5.91687	1666.35	5.28613	1666.35	5.28613	96.3445
SW03-119 <>	194.899	88102.7	0.339167	9.73953	0.675122	3.33264	1.75571	0.23541	1.62072	0.923113	1362.79	19.9087	1488.73	13.7134	1673	12.479	1673	12.479	81.4578
SW03-125 <>	47.3691	18296.8	1.19812	9.62277	1.6874	3.88772	2.12423	0.271327	1.29035	0.607447	1547.54	17.7527	1611.13	17.1578	1695.27	31.1063	1695.27	31.1063	91.2855
SW03-48 <>	213.451	136355	4.47792	9.46512	0.281003	4.53063	1.04852	0.311016	1.01017	0.963419	1745.71	15.4485	1736.61	8.72172	1725.66	5.16026	1725.66	5.16026	101.162
SW03-106 <>	43.2005	33607.6	1.45899	9.34866	1.9687	4.22395	5.20302	0.286396	4.81619	0.925652	1623.5	69.1243	1678.69	42.7427	1748.36	36.0502	1748.36	36.0502	92.8584
SW03-110 <>	171.903	183625	2.92467	9.32491	0.265971	4.52819	1.68215	0.306244	1.66099	0.987421	1722.2	25.1033	1736.16	13.9915	1753.01	4.86758	1753.01	4.86758	98.2422
SW03-111 <>	474.74	233351	4.95417	9.14852	0.243124	4.1849	1.22711	0.277673	1.20278	0.980176	1579.63	16.8508	1671.07	10.0571	1787.88	4.43028	1787.88	4.43028	88.3522
SW03-61 <>	267.171	233289	2.96909	8.90189	0.3738	4.10264	2.10239	0.264877	2.06889	0.984067	1514.75	27.929	1654.83	17.1654	1837.53	6.77022	1837.53	6.77022	82.434
SW03-102 <>	101.539	28679.4	2.21757	8.90063	0.627064	5.08598	1.55006	0.328317	1.41756	0.91452	1830.22	22.5867	1833.77	13.1537	1837.78	11.357	1837.78	11.357	99.5885
SW03-95 <>	127.327	52734.5	1.17142	8.81612	0.417061	5.10117	3.29793	0.326172	3.27145	0.991972	1819.8	51.8698	1836.3	28.0052	1855.04	7.53586	1855.04	7.53586	98.1003
SW03-105 <>	70.0067	50413	1.10991	8.78004	0.575681	5.37642	1.64528	0.342364	1.54128	0.936788	1898.03	25.3408	1881.11	14.0869	1862.45	10.3934	1862.45	10.3934	101.911
SW03-49 <>	781.123	846322	15.7543	8.77096	0.0663274	5.25869	0.535307	0.334521	0.531182	0.992294	1860.26	8.58342	1862.18	4.56699	1864.32	1.19743	1864.32	1.19743	99.7824
SW03-117 <>	61.151	105320	1.43805	8.71033	0.508888	5.40395	0.973683	0.341385	0.830116	0.852552	1893.33	13.6191	1885.48	8.34297	1876.83	9.17326	1876.83	9.17326	100.879
SW03-40 <>	56.5381	40999	0.273015	8.69609	0.72784	5.23043	2.99866	0.329883	2.90898	0.970096	1837.81	46.5172	1857.59	25.5663	1879.78	13.1136	1879.78	13.1136	97.7675
SW03-112 <>	234.835	210450	4.19495	8.65419	0.533429	5.09827	1.86815	0.319999	1.79037	0.958367	1789.72	27.9794	1835.82	15.8596	1888.48	9.6003	1888.48	9.6003	94.7707
SW03-121 <>	280.543	82198.6	2.02658	8.64069	0.343446	5.27111	2.16494	0.330331	2.13753	0.987337	1839.99	34.2156	1864.2	18.4791	1891.28	6.17833	1891.28	6.17833	97.2877
SW03-85 <>	454.346	175282	2.40185	8.29863	0.261007	5.62958	1.1322	0.338829	1.10171	0.973065	1881.04	17.9738	1920.64	9.76241	1963.65	4.65468	1963.65	4.65468	95.7929
SW03-5 <>	820.084	390540	5.40643	8.22045	0.172977	5.50164	0.709003	0.32801	0.687579	0.969782	1828.73	10.9478	1900.85	6.0919	1980.52	3.08006	1980.52	3.08006	92.3358
SW03-55 <>	203.007	226322	0.876332	8.07801	0.313465	6.24623	0.671255	0.365949	0.593568	0.884266	2010.31	10.2512	2010.95	5.87527	2011.58	5.56157	2011.58	5.56157	99.9368
SW03-13 <>	342.894	57857.2	1.72717	7.39106	0.176021	7.81257	3.53092	0.418793	3.52653	0.998757	2255	67.1061	2209.66	31.7945	2167.85	3.06839	2167.85	3.06839	104.02
SW03-24 <>	366.732	21223.2	1.86694	6.91525	0.750879	8.56368	6.79658	0.429503	6.75497	0.993878	2303.48	130.853	2292.71	61.8718	2283.1	12.927	2283.1	12.927	100.892
SW03-22 <>	121.651	69827.2	2.16107	6.89782	0.22956	8.1774	0.862521	0.409096	0.831412	0.963932	2210.79	15.5604	2250.84	7.80376	2287.45	3.95018	2287.45	3.95018	96.6487
SW03-86 <>	179.537	129228	1.44087	6.73408	1.0593	7.04512	2.42867	0.344085	2.18548	0.899867	1906.29	36.0668	2117.14	21.5983	2328.69	18.1467	2328.69	18.1467	81.861
SW03-108 <>	439.186	499286	2.59483	6.60652	0.279941	9.54061	1.76907	0.457138	1.74678	0.9874	2426.91	35.3271	2391.47	16.2601	2361.4	4.77984	2361.4	4.77984	102.774
SW03-113 <>	353.579	389478	0.760654	6.18401	0.154815	10.2955	1.34761	0.461759	1.33869	0.993379	2447.32	27.2609	2461.7	12.4726	2473.57	2.61329	2473.57	2.61329	98.9386
SW03-38 <>	146.328	82401.8	2.09262	6.09317	0.276253	10.7018	1.80721	0.472934	1.78597	0.988248	2496.41	36.9671	2497.58	16.7835	2498.52	4.65142	2498.52	4.65142	99.9155
SW03-122 <>	68.2986	94073	8.91681	6.04252	0.400028	10.4877	1.30039	0.459618	1.23733	0.951509	2437.87	25.1168	2478.83	12.0551	2512.56	6.72333	2512.56	6.72333	97.0272
SW03-72 <>	105.975	49371.5	1.97824	6.03634	0.247678	10.7563	0.640257	0.470905	0.590411	0.922146	2487.53	12.1849	2502.29	5.94814	2514.28	4.1639	2514.28	4.1639	98.9359
SW03-67 <>	384.07	324369	2.36838	5.98037	0.500585	11.1475	1.22905	0.483509	1.12248	0.913297	2542.53	23.5839	2535.54	11.4527	2529.93	8.40256	2529.93	8.40256	100.498
SW03-88 <>	53.8468	52985.8	1.63057	5.95521	0.634499	11.3273	2.16585	0.489239	2.07082	0.956126	2567.38	43.8555	2550.45	20.2103	2537.01	10.6429	2537.01	10.6429	101.197
SW03-80 <>	166.33	4613.67	0.667923	5.92246	0.231072	11.3979	0.789615	0.489581	0.755047	0.956223	2568.86	15.9976	2556.25	7.37105	2546.25	3.87234	2546.25	3.87234	100.888
SW03-76 <>	23.6037	33832.4	0.757814	5.85172	4.5827	10.6309	5.37572	0.451182	2.8102	0.522758	2400.51	56.3244	2491.41	49.9314	2566.36	76.6798	2566.36	76.6798	93.5373
SW03-82 <>	253.583	321113	2.81128	4.83855	0.565949	13.5234	1.02723	0.474571	0.857266	0.83454	2503.57	17.7857	2716.93	9.71245	2879.63	9.19051	2879.63	9.19051	86.9409

## Sheet: 14SW03
							Isotope ratios						Apparent ages (Ma)
Analysis	U	206Pb	U/Th	206Pb*	±	207Pb*	±	206Pb*	±	error	206Pb*	±	207Pb*	±	206Pb*	±	Best age	±	Conc
	(ppm)	204Pb		207Pb*	(%)	235U*	(%)	238U	(%)	corr.	238U*	(Ma)	235U	(Ma)	207Pb*	(Ma)	(Ma)	(Ma)	(%)
TROIS_85 <>	119.502	18111.5	0.948405	19.0644	1.17143	0.207208	1.70343	0.0286502	1.23669	0.726004	182.095	2.22045	191.207	2.96879	305.248	26.6854	182.095	2.22045	NA
TROIS_38 <>	674.512	72816.5	1.44955	19.6169	0.850231	0.26514	1.80589	0.0377228	1.59322	0.882235	238.702	3.73351	238.801	3.84292	239.778	19.5957	238.702	3.73351	NA
TROIS_83 <>	223.22	14176.2	1.56274	19.6593	1.56426	0.265452	1.9761	0.0378488	1.2075	0.611053	239.485	2.83874	239.051	4.20903	234.81	36.0926	239.485	2.83874	NA
TROIS_73 <>	572.29	55053.7	1.55531	19.3611	0.643795	0.282613	1.30799	0.0396845	1.13858	0.870481	250.877	2.80157	252.728	2.92639	269.919	14.7561	250.877	2.80157	NA
TROIS_65 <>	183.321	8575.67	2.23534	16.7362	10.8761	0.33575	11.0876	0.040754	2.15538	0.194396	257.505	5.44082	293.946	28.3054	594.577	236.324	257.505	5.44082	NA
TROIS_121 <>	61.7154	5256.81	2.04163	19.1972	2.39522	0.293366	2.98103	0.0408457	1.77467	0.595321	258.073	4.48948	261.205	6.8658	289.406	54.7367	258.073	4.48948	NA
TROIS_122 <>	102.444	10883.4	1.23453	18.9481	1.65481	0.297574	3.35206	0.0408939	2.91512	0.86965	258.372	7.38291	264.503	7.80573	319.146	37.5909	258.372	7.38291	NA
TROIS_61 <>	56.8458	10444.2	1.00995	19.1418	0.937355	0.298382	1.43002	0.0414242	1.07996	0.755208	261.655	2.76919	265.136	3.3369	296.019	21.3939	261.655	2.76919	NA
TROIS_23 <>	296.826	28543.1	1.56385	19.3219	0.504057	0.298726	1.67392	0.0418621	1.59623	0.953585	264.365	4.13451	265.404	3.90951	274.567	11.5532	264.365	4.13451	NA
TROIS_78 <>	310.552	46881.8	1.35008	19.1903	0.610901	0.301317	1.3483	0.0419376	1.20197	0.891465	264.832	3.11869	267.428	3.17	290.204	13.9628	264.832	3.11869	NA
TROIS_88 <>	416.258	48227	0.98772	19.2025	1.01464	0.301344	1.41983	0.041968	0.993179	0.699508	265.02	2.57876	267.449	3.33839	288.765	23.1783	265.02	2.57876	NA
TROIS_106 <>	68.9292	17634.6	0.691111	19.0122	2.25082	0.306371	2.34738	0.0422454	0.666352	0.28387	266.736	1.74113	271.364	5.58984	311.491	51.2117	266.736	1.74113	NA
TROIS_112 <>	221.051	24967.1	0.823547	19.0978	1.74075	0.307372	1.94579	0.0425742	0.86942	0.44682	268.769	2.28869	272.142	4.6451	301.272	39.6981	268.769	2.28869	NA
TROIS_19 <>	729.311	39990.5	1.90028	18.7431	1.49971	0.315715	3.92351	0.0429176	3.62558	0.924064	270.892	9.61793	278.601	9.55986	343.839	33.9339	270.892	9.61793	NA
TROIS_130 <>	437.07	31727	1.81516	19.1748	0.642047	0.308705	1.79848	0.0429313	1.67997	0.934106	270.977	4.45797	273.177	4.30764	292.073	14.6502	270.977	4.45797	NA
TROIS_129 <>	174.491	40912.4	1.11042	19.0658	0.879588	0.314592	2.28537	0.0435012	2.10932	0.922967	274.499	5.66851	277.734	5.55324	305.072	20.0514	274.499	5.66851	NA
TROIS_115 <>	209.033	20196.7	1.65417	19.0215	0.882173	0.32104	1.50228	0.0442898	1.21599	0.809426	279.369	3.32453	282.702	3.70704	310.39	20.0757	279.369	3.32453	NA
TROIS_59 <>	203.974	33776.7	0.921887	19.2228	0.86363	0.318651	1.38968	0.0444253	1.08874	0.783447	280.205	2.98536	280.864	3.40983	286.348	19.7373	280.205	2.98536	NA
TROIS_116 <>	113.805	10835.2	1.53645	19.1361	1.40477	0.320762	3.68207	0.0445179	3.40356	0.924362	280.777	9.35129	282.489	9.08013	296.663	32.0534	280.777	9.35129	NA
TROIS_32 <>	111.401	24099.5	0.918564	18.9521	0.960641	0.336789	1.63973	0.0462929	1.32887	0.810418	291.722	3.79019	294.735	4.19469	318.663	21.8535	291.722	3.79019	NA
TROIS_107 <>	190.717	35028	0.761158	18.7125	0.659029	0.346816	1.42604	0.0470684	1.26463	0.886808	296.498	3.66467	302.324	3.72868	347.547	14.9036	296.498	3.66467	NA
TROIS_17 <>	65.3514	11071	1.43333	19.0935	1.46299	0.341249	3.19385	0.0472559	2.83907	0.888919	297.652	8.25844	298.118	8.25118	301.766	33.3712	297.652	8.25844	NA
TROIS_53 <>	120.082	33563.9	1.85328	19.065	0.994924	0.34388	1.3403	0.0475492	0.898076	0.670054	299.457	2.62785	300.108	3.48242	305.18	22.6537	299.457	2.62785	NA
TROIS_22 <>	34.3124	1654.87	0.924725	12.0014	26.8557	0.563903	27.051	0.0490835	3.24469	0.119947	308.892	9.78627	454.063	99.3553	1276.79	533.252	308.892	9.78627	NA
TROIS_66 <>	372.367	38320.3	1.35797	18.8294	0.543958	0.371846	1.04857	0.0507807	0.896437	0.854918	319.313	2.7927	321.02	2.88592	333.448	12.3205	319.313	2.7927	NA
TROIS_71 <>	108.737	27469.8	2.60046	18.9594	0.968021	0.369995	1.04331	0.0508769	0.389129	0.372977	319.903	1.21445	319.65	2.86101	317.785	22.0072	319.903	1.21445	NA
TROIS_125 <>	1668.66	23028	1.33973	16.9735	2.7098	0.43657	9.35433	0.0537432	8.95324	0.957122	337.462	29.4368	367.831	28.8727	563.954	59.0268	337.462	29.4368	NA
TROIS_16 <>	861.647	5842.2	0.925877	12.9394	24.7975	0.572683	25.4591	0.0537437	5.76648	0.226499	337.465	18.9593	459.748	94.4051	1128.53	501.531	337.465	18.9593	NA
TROIS_36 <>	484.378	40064.6	0.845985	17.1983	0.918846	0.447114	3.6621	0.0557702	3.54495	0.968011	349.85	12.0715	375.257	11.4893	535.231	20.1123	349.85	12.0715	NA
TROIS_117 <>	29.9583	12030.3	2.95499	16.8128	3.62681	0.501222	6.57563	0.0611179	5.48499	0.834139	382.42	20.3657	412.529	22.2958	584.677	78.7578	382.42	20.3657	NA
TROIS_67 <>	662.508	23320.7	1.03541	16.4972	3.63852	0.511186	4.79655	0.0611628	3.12538	0.65159	382.694	11.6125	419.246	16.4762	625.629	78.4431	382.694	11.6125	NA
TROIS_96 <>	122.256	21098.7	0.215803	17.747	1.30428	0.508171	3.70344	0.0654085	3.46617	0.935932	408.434	13.7179	417.219	12.6712	466.092	28.9121	408.434	13.7179	87.6293
TROIS_14 <>	1422.5	188283	1.82838	17.6225	0.604871	0.517398	1.34512	0.0661288	1.20145	0.893191	412.79	4.80403	423.412	4.65716	481.643	13.3825	412.79	4.80403	85.7047
TROIS_111 <>	967.232	351646	44.7408	17.999	0.587465	0.516197	1.37151	0.067385	1.23932	0.90362	420.382	5.04364	422.608	4.74123	434.751	13.0837	420.382	5.04364	96.6949
TROIS_25 <>	432.511	152607	3.6444	17.973	0.56094	0.528996	1.07233	0.0689558	0.913914	0.852269	429.862	3.80045	431.143	3.7671	437.976	12.4853	429.862	3.80045	98.1474
TROIS_102 <>	339.301	29087.4	2.17963	17.9137	0.875893	0.537103	1.16126	0.0697819	0.762452	0.656574	434.841	3.20611	436.513	4.12018	445.317	19.4831	434.841	3.20611	97.6477
TROIS_114 <>	304.534	35560.9	4.02943	17.8408	0.649129	0.544074	1.42036	0.0703998	1.26335	0.889457	438.564	5.35632	441.107	5.08184	454.398	14.4168	438.564	5.35632	96.5153
TROIS_31 <>	403.377	95897.6	0.768419	17.906	0.566744	0.542273	4.58158	0.070423	4.54639	0.99232	438.704	19.2817	439.922	16.3583	446.279	12.5962	438.704	19.2817	98.3025
TROIS_54 <>	60.5505	13012.7	1.47244	17.6812	1.81619	0.549743	2.36533	0.0704968	1.51532	0.640641	439.148	6.43292	444.828	8.51983	474.334	40.174	439.148	6.43292	92.5821
TROIS_06 <>	130.965	88899.6	0.631324	17.7767	0.931715	0.549209	2.30081	0.0708087	2.10372	0.914339	441.026	8.96772	444.478	8.28225	462.41	20.6724	441.026	8.96772	95.3756
TROIS_37 <>	281.415	87056.1	0.941723	18.0024	0.651681	0.542798	2.17064	0.0708709	2.07051	0.953869	441.401	8.83338	440.268	7.75454	434.327	14.5147	441.401	8.83338	101.629
TROIS_98 <>	148.092	22193.8	0.856515	17.9298	1.11329	0.546349	1.32797	0.0710466	0.72394	0.545149	442.458	3.09567	442.602	4.76412	443.331	24.7785	442.458	3.09567	99.803
TROIS_33 <>	77.2812	24663.9	1.19039	17.7001	0.839685	0.55346	1.22369	0.0710494	0.89014	0.727422	442.475	3.80651	447.261	4.42681	471.948	18.59	442.475	3.80651	93.755
TROIS_57 <>	731.516	36203.2	1.40403	16.2409	0.562896	0.605456	1.19596	0.0713169	1.05521	0.882313	444.085	4.52828	480.69	4.57968	659.326	12.0476	444.085	4.52828	67.3543
TROIS_03 <>	241.435	77814.7	1.07213	18.1331	0.675892	0.544962	1.10805	0.07167	0.878033	0.792414	446.209	3.78535	441.691	3.96862	418.194	15.0967	446.209	3.78535	106.699
TROIS_24 <>	62.6196	8901.89	1.32485	16.9702	3.60881	0.58272	3.67256	0.0717211	0.681309	0.185514	446.516	2.93919	466.208	13.7303	564.366	78.6348	446.516	2.93919	79.1182
TROIS_34 <>	286.091	156613	0.956368	17.8096	0.623377	0.55713	1.89277	0.0719631	1.78717	0.944209	447.972	7.73417	449.657	6.87647	458.303	13.8342	447.972	7.73417	97.7457
TROIS_04 <>	160.172	24502.3	1.70495	17.5187	1.13259	0.569418	1.62831	0.0723488	1.16988	0.718466	450.291	5.0881	457.638	5.99879	494.707	24.9645	450.291	5.0881	91.0216
TROIS_26 <>	104.889	20339.9	1.84061	17.8873	0.675244	0.559211	2.80085	0.0725471	2.71823	0.970504	451.483	11.8525	451.013	10.2001	448.594	15.023	451.483	11.8525	100.644
TROIS_40 <>	225.664	53768.9	1.43298	17.9291	0.52787	0.557973	1.22932	0.0725555	1.11022	0.903114	451.534	4.84146	450.206	4.47044	443.411	11.7495	451.534	4.84146	101.832
TROIS_29 <>	205.2	42401.9	1.8812	17.9074	1.08112	0.560938	2.42149	0.0728527	2.16674	0.894799	453.319	9.48488	452.137	8.83593	446.107	24.0306	453.319	9.48488	101.617
TROIS_39 <>	126.169	41359.8	0.654306	17.8416	1.08082	0.566013	1.65689	0.0732418	1.25582	0.757942	455.657	5.5247	455.433	6.08078	454.323	23.9902	455.657	5.5247	100.294
TROIS_69 <>	41.7537	17464.5	1.25222	17.2082	1.24892	0.589617	1.52213	0.0735873	0.870099	0.571634	457.732	3.84461	470.623	5.73275	533.988	27.3513	457.732	3.84461	85.7195
TROIS_41 <>	313.927	98775.7	0.781447	17.6531	0.931393	0.578565	1.6415	0.0740749	1.35168	0.823441	460.659	6.00937	463.539	6.10895	477.811	20.5889	460.659	6.00937	96.4102
TROIS_50 <>	420.959	44913.9	6.30819	17.3042	0.538722	0.593663	4.81924	0.0745058	4.78904	0.993732	463.245	21.4067	473.204	18.2305	521.767	11.8197	463.245	21.4067	88.7839
TROIS_105 <>	124.58	38633.2	1.56871	17.8531	1.20563	0.578952	2.84429	0.0749644	2.57612	0.905719	465.996	11.581	463.788	10.5899	452.849	26.7665	465.996	11.581	102.903
TROIS_126 <>	223.546	91190.4	0.621092	17.4584	0.589527	0.595856	1.2912	0.0754473	1.14876	0.889685	468.891	5.19519	474.601	4.89523	502.286	12.9559	468.891	5.19519	93.3514
TROIS_77 <>	335.977	45674.3	0.89179	17.3673	0.548512	0.622825	1.00465	0.078451	0.841694	0.837801	486.87	3.94703	491.617	3.91507	513.788	12.0382	486.87	3.94703	94.7609
TROIS_44 <>	158.408	16994	0.820905	15.2935	5.29619	0.72351	6.39645	0.0802507	3.58678	0.560745	497.619	17.177	552.737	27.2712	786.807	111.267	497.619	17.177	63.2454
TROIS_128 <>	696.206	341839	1.34858	15.1484	0.783782	1.05507	2.01684	0.115917	1.85831	0.921399	707.018	12.4438	731.39	10.5141	806.788	16.4243	707.018	12.4438	87.6337
TROIS_08 <>	131.075	111271	1.55732	15.5966	0.623374	1.04996	1.45606	0.118769	1.31587	0.903719	723.473	9.00517	728.865	7.57258	745.461	13.156	723.473	9.00517	97.0504
TROIS_127 <>	639.273	270448	1.80588	15.0786	0.515181	1.12558	3.64208	0.123094	3.60546	0.989945	748.347	25.4743	765.646	19.5854	816.488	10.7668	748.347	25.4743	91.6545
TROIS_84 <>	36.4437	17468.4	0.864351	14.99	0.69226	1.14273	1.38121	0.124235	1.1952	0.865331	754.893	8.51425	773.802	7.47948	828.763	14.437	754.893	8.51425	91.0867
TROIS_101 <>	123.632	254862	2.81285	14.9895	0.860659	1.19979	2.05564	0.130434	1.8668	0.908133	790.342	13.8855	800.488	11.3846	828.832	17.9375	790.342	13.8855	95.3561
TROIS_63 <>	116.886	35357.2	1.83188	14.8969	0.810523	1.21294	2.61631	0.13105	2.4876	0.950803	793.85	18.5803	806.543	14.562	841.768	16.8701	793.85	18.5803	94.3075
TROIS_56 <>	167.673	107303	1.07595	15.095	0.888357	1.24309	1.08762	0.136093	0.62748	0.576931	822.529	4.8455	820.283	6.12022	814.217	18.5856	822.529	4.8455	101.021
TROIS_58 <>	183.968	116812	1.54461	15.2776	0.763465	1.23355	1.48893	0.136682	1.27829	0.858532	825.871	9.90879	815.954	8.34978	788.986	16.0253	825.871	9.90879	104.675
TROIS_90 <>	109.292	59502.3	1.89799	14.3197	0.829843	1.49864	2.54458	0.155643	2.40547	0.945328	932.52	20.8846	929.835	15.498	923.493	17.0718	923.493	17.0718	100.977
TROIS_48 <>	246.239	143490	2.39265	14.3195	0.711957	1.45445	1.27628	0.151051	1.05925	0.82995	906.855	8.96079	911.716	7.67943	923.524	14.63	923.524	14.63	98.1951
TROIS_49 <>	276.222	323915	2.675	14.304	0.664434	1.49711	1.06615	0.155314	0.833793	0.782057	930.682	7.22581	929.211	6.4904	925.704	13.6493	925.704	13.6493	100.538
TROIS_95 <>	607.318	179299	2.43674	14.3015	0.873013	1.46101	1.71259	0.151543	1.47337	0.860316	909.606	12.4993	914.427	10.3238	926.071	17.9355	926.071	17.9355	98.2221
TROIS_35 <>	452.549	338414	1.84526	14.2922	0.743779	1.53874	3.18663	0.159501	3.09861	0.972379	954.004	27.4777	945.999	19.6138	927.399	15.2772	927.399	15.2772	102.869
TROIS_01 <>	354.333	185390	4.29919	14.2848	0.974086	1.49372	2.05252	0.154755	1.80665	0.880212	927.561	15.608	927.834	12.4842	928.48	20.0206	928.48	20.0206	99.9011
TROIS_52 <>	293.123	60234.2	4.11459	14.1306	0.604804	1.56323	0.985535	0.160207	0.778134	0.789555	957.928	6.92658	955.747	6.10299	950.726	12.3949	950.726	12.3949	100.758
TROIS_89 <>	209.855	200194	1.91458	13.8786	1.43166	1.54315	1.94574	0.155329	1.31768	0.677211	930.766	11.4202	947.763	11.9887	987.439	29.1311	987.439	29.1311	94.2607
TROIS_120 <>	389.241	209657	1.39391	13.755	0.820177	1.63344	4.52528	0.162953	4.45033	0.983438	973.166	40.1991	983.187	28.5082	1005.61	16.6352	1005.61	16.6352	96.7738
TROIS_12 <>	346.891	94737.7	1.68549	13.1311	0.815542	1.89892	1.46915	0.180845	1.222	0.831775	1071.59	12.0643	1080.71	9.77191	1099.15	16.3179	1099.15	16.3179	97.4921
TROIS_60 <>	359.719	221292	6.77293	13.0504	0.837896	1.97519	1.19822	0.186953	0.856544	0.714846	1104.85	8.69693	1107.08	8.07738	1111.45	16.7341	1111.45	16.7341	99.4055
TROIS_99 <>	232.826	200542	0.578493	12.2829	0.898596	2.28564	1.72029	0.203614	1.46694	0.85273	1194.7	15.9975	1207.86	12.1518	1231.47	17.6156	1231.47	17.6156	97.0142
TROIS_81 <>	78.9474	37320.8	0.58659	10.9047	1.0942	3.09186	1.83616	0.24453	1.47452	0.803046	1410.21	18.6766	1430.67	14.0886	1461.23	20.7972	1461.23	20.7972	96.5078
TROIS_30 <>	320.206	217886	1.66158	10.7371	0.833968	3.42576	4.58563	0.266773	4.50916	0.983323	1524.4	61.2167	1510.32	36.0562	1490.62	15.7885	1490.62	15.7885	102.266
TROIS_46 <>	109.08	76383.3	1.10222	10.7258	0.584796	3.39612	1.06874	0.264187	0.894545	0.837012	1511.23	12.0509	1503.5	8.38347	1492.61	11.0682	1492.61	11.0682	101.247
TROIS_80 <>	122.016	143294	1.88007	10.4474	0.543553	3.58607	1.26093	0.271724	1.13775	0.902316	1549.54	15.6712	1546.45	10.0118	1542.21	10.2201	1542.21	10.2201	100.475
TROIS_13 <>	68.5873	32598.7	1.2689	10.3896	0.594109	3.62491	1.25197	0.273146	1.10203	0.880235	1556.75	15.2415	1555.01	9.96396	1552.64	11.1553	1552.64	11.1553	100.265
TROIS_62 <>	75.2927	97919.2	0.899289	10.3764	0.577093	3.62511	1.05007	0.272814	0.877274	0.835444	1555.07	12.1215	1555.06	8.35713	1555.03	10.8324	1555.03	10.8324	100.003
TROIS_10 <>	107.082	68182.5	1.22616	10.2714	0.543555	2.91768	3.54516	0.217353	3.50324	0.988176	1267.87	40.3221	1386.51	26.8149	1574.1	10.1758	1574.1	10.1758	80.5459
TROIS_07 <>	49.4199	108532	0.569537	10.1513	0.788973	3.82613	1.24691	0.281697	0.965564	0.774364	1599.9	13.6803	1598.26	10.0379	1596.08	14.7304	1596.08	14.7304	100.24
TROIS_51 <>	104.543	107275	1.00717	9.89486	0.799826	4.06888	1.37151	0.292	1.11414	0.812348	1651.52	16.2323	1648.09	11.1791	1643.7	14.8415	1643.7	14.8415	100.475
TROIS_09 <>	293.433	136115	1.36883	9.77401	0.760505	3.6388	1.62767	0.257947	1.43907	0.884132	1479.33	19.0226	1558.06	12.965	1666.47	14.0691	1666.47	14.0691	88.7704
TROIS_28 <>	238.569	304882	0.838141	9.76989	0.910865	4.03237	2.04168	0.285726	1.82723	0.894966	1620.13	26.1767	1640.75	16.6129	1667.25	16.8495	1667.25	16.8495	97.1741
TROIS_47 <>	113.376	94721.6	1.15195	9.49403	0.682943	4.24504	1.37796	0.292302	1.19681	0.86854	1653.02	17.4507	1682.78	11.3245	1720.05	12.5503	1720.05	12.5503	96.1028
TROIS_05 <>	47.6661	75691.4	1.61611	9.30135	0.982762	4.65803	1.17241	0.31423	0.63931	0.545297	1761.49	9.85385	1759.74	9.80074	1757.64	17.9739	1757.64	17.9739	100.219
TROIS_118 <>	102.454	102048	1.33942	9.2158	0.783402	4.63541	1.79142	0.309827	1.61105	0.899312	1739.86	24.566	1755.67	14.9631	1774.52	14.2973	1774.52	14.2973	98.0465
TROIS_110 <>	556.752	462651	2.24268	9.2104	0.695874	4.67832	2.21702	0.312512	2.10498	0.949463	1753.06	32.3098	1763.37	18.5489	1775.59	12.6979	1775.59	12.6979	98.7307
TROIS_64 <>	210.221	163932	1.24691	9.17024	0.711313	4.72584	1.21753	0.31431	0.988132	0.81159	1761.88	15.2333	1771.83	10.2038	1783.56	12.9669	1783.56	12.9669	98.7844
TROIS_103 <>	75.9062	59983.1	1.93019	9.16871	0.89365	4.70189	1.44296	0.312665	1.13293	0.785141	1753.81	17.3959	1767.58	12.0826	1783.86	16.2908	1783.86	16.2908	98.3151
TROIS_108 <>	10.0449	4555.06	0.726673	9.15119	0.964836	4.52987	3.14912	0.300651	2.99768	0.951908	1694.53	44.6695	1736.47	26.1991	1787.35	17.5812	1787.35	17.5812	94.8071
TROIS_97 <>	189.537	156925	0.937971	9.1061	0.526074	4.80753	1.68956	0.317507	1.60557	0.95029	1777.54	24.9432	1786.22	14.2024	1796.35	9.57632	1796.35	9.57632	98.9533
TROIS_124 <>	394.86	319574	0.836155	9.07763	0.545965	4.69681	1.82115	0.309224	1.73739	0.954005	1736.89	26.4531	1766.67	15.2468	1802.05	9.93143	1802.05	9.93143	96.3843
TROIS_21 <>	235.074	406318	1.18387	8.99799	0.533174	4.98274	1.63623	0.325171	1.54693	0.94542	1814.94	24.4698	1816.4	13.8379	1818.06	9.6779	1818.06	9.6779	99.8284
TROIS_45 <>	37.5833	24854.1	1.29313	8.94826	0.555571	5.18496	1.23402	0.336498	1.10189	0.892922	1869.8	17.8843	1850.15	10.5046	1828.11	10.0741	1828.11	10.0741	102.281
TROIS_76 <>	124.283	81629	2.3533	8.84717	0.615676	4.93498	1.30282	0.316657	1.14816	0.881291	1773.38	17.8008	1808.26	11.0001	1848.69	11.1341	1848.69	11.1341	95.9265
TROIS_55 <>	93.8932	50825.2	0.910104	8.73754	0.641972	5.34371	1.23388	0.338634	1.05373	0.853992	1880.09	17.1837	1875.88	10.554	1871.21	11.5802	1871.21	11.5802	100.475
TROIS_15 <>	117.814	82584.4	1.05043	8.72765	0.577072	5.26144	1.72795	0.333043	1.62874	0.942586	1853.11	26.2319	1862.63	14.7442	1873.25	10.4069	1873.25	10.4069	98.9252
TROIS_94 <>	161.273	12313.9	0.695902	8.68963	4.0518	4.65263	4.35438	0.293224	1.59485	0.366262	1657.62	23.3112	1758.77	36.4075	1881.12	73.0238	1881.12	73.0238	88.1188
TROIS_92 <>	156.98	174161	4.47482	8.65694	0.954009	5.16821	1.43118	0.324492	1.06683	0.745424	1811.63	16.8488	1847.4	12.1766	1887.91	17.1726	1887.91	17.1726	95.9597
TROIS_79 <>	234.362	182102	1.93455	8.63354	0.634386	5.32021	1.59182	0.333132	1.45994	0.917156	1853.54	23.518	1872.12	13.6065	1892.77	11.4118	1892.77	11.4118	97.9275
TROIS_123 <>	77.5517	76765.6	0.904263	8.61746	0.903719	5.4901	1.92107	0.343129	1.69523	0.88244	1901.71	27.9183	1899.05	16.5021	1896.13	16.2512	1896.13	16.2512	100.294
TROIS_11 <>	160.471	168885	2.21248	8.54451	1.53301	4.57264	4.01645	0.28337	3.71237	0.924293	1608.31	52.8422	1744.3	33.4761	1911.4	27.5179	1911.4	27.5179	84.143
TROIS_93 <>	139.077	99425.9	3.77014	8.51915	0.521633	5.50392	1.11604	0.340069	0.986632	0.884048	1887	16.1404	1901.21	9.59001	1916.74	9.35828	1916.74	9.35828	98.4487
TROIS_68 <>	37.3998	52105.8	1.95934	8.46085	0.599351	5.59374	1.40588	0.343254	1.27172	0.904573	1902.3	20.9493	1915.13	12.1107	1929.04	10.735	1929.04	10.735	98.6139
TROIS_86 <>	78.2729	213647	1.01012	7.75625	0.561148	6.42924	1.44439	0.361668	1.33093	0.921448	1990.08	22.7885	2036.27	12.6927	2083.39	9.87255	2083.39	9.87255	95.5209
TROIS_27 <>	242.505	291545	0.751022	7.25435	2.54429	7.20331	3.2846	0.378991	2.07731	0.632438	2071.57	36.8037	2136.91	29.2938	2200.33	44.197	2200.33	44.197	94.1481
TROIS_100 <>	220.985	174155	1.05607	6.73502	1.15453	7.63022	1.68063	0.372713	1.22131	0.726695	2042.15	21.3766	2188.42	15.0886	2328.45	19.7789	2328.45	19.7789	87.7043
TROIS_18 <>	64.3102	193597	0.469755	6.53038	1.70281	9.01149	2.60327	0.426809	1.96912	0.756404	2291.32	37.9721	2339.17	23.7972	2381.17	29.0145	2381.17	29.0145	96.2267
TROIS_02 <>	265.276	264340	1.78541	6.52836	0.960142	9.05388	5.27218	0.428684	5.18401	0.983277	2299.78	100.281	2343.46	48.2445	2381.7	16.3571	2381.7	16.3571	96.5607
TROIS_70 <>	200.521	207675	0.493042	6.10955	0.610557	9.90917	1.84828	0.439082	1.74453	0.943863	2346.53	34.3131	2426.36	17.0484	2494	10.2851	2494	10.2851	94.0869
TROIS_42 <>	185.338	231998	0.885394	6.0456	0.953769	10.2727	2.66088	0.450425	2.48407	0.933552	2397.14	49.7299	2459.65	24.6262	2511.71	16.0358	2511.71	16.0358	95.4387
TROIS_72 <>	133.564	326067	2.07079	6.04329	0.692753	10.6178	1.11331	0.465377	0.871526	0.782823	2463.26	17.8425	2490.26	10.3317	2512.35	11.6456	2512.35	11.6456	98.046
TROIS_119 <>	73.1484	101533	1.09582	5.91693	0.50765	10.9848	1.37456	0.471398	1.27738	0.929303	2489.69	26.3815	2521.85	12.7932	2547.82	8.50308	2547.82	8.50308	97.7185
TROIS_20 <>	168.307	161465	1.04925	5.72704	0.914274	11.5715	1.84424	0.480637	1.60167	0.868468	2530.04	33.5168	2570.37	17.2382	2602.32	15.2357	2602.32	15.2357	97.2226

## Sheet: 14SW01
							Isotope ratios						Apparent ages (Ma)
Analysis	U	206Pb	U/Th	206Pb*	±	207Pb*	±	206Pb*	±	error	206Pb*	±	207Pb*	±	206Pb*	±	Best age	±	Conc
	(ppm)	204Pb		207Pb*	(%)	235U*	(%)	238U	(%)	corr.	238U*	(Ma)	235U	(Ma)	207Pb*	(Ma)	(Ma)	(Ma)	(%)
14SW01-1	93.0529	5228.73	1.12696	19.8189	2.83854	0.361254	4.04485	0.0519266	2.88157	0.712406	326.339	9.16965	313.15	10.8999	216.078	65.7374	326.339	9.16965	NA
14SW01-2	229.526	5562.34	1.0828	18.3863	1.32616	0.534484	2.77249	0.0712732	2.43475	0.878181	443.822	10.4424	434.781	9.80586	387.146	29.7826	443.822	10.4424	114.639
14SW01-3	252.265	13999.1	1.31205	18.1856	1.20343	0.520834	3.83896	0.0686952	3.64546	0.949595	428.29	15.1058	425.708	13.3501	411.735	26.9098	428.29	15.1058	104.021
14SW01-4	115.44	5648.21	1.81992	18.4177	1.95534	0.547233	3.55257	0.0730983	2.96604	0.834901	454.795	13.0246	443.182	12.7589	383.306	43.922	454.795	13.0246	118.651
14SW01-6	290.071	42737.3	8.37847	14.0126	0.92289	1.36242	2.34057	0.138461	2.15093	0.918981	835.955	16.8638	872.912	13.7066	967.874	18.8358	967.874	18.8358	86.3702
14SW01-7	220.127	38812.6	1.6754	9.33556	0.51376	4.49541	2.82507	0.304374	2.77796	0.983325	1712.96	41.7884	1730.12	23.4696	1750.92	9.40311	1750.92	9.40311	97.832
14SW01-11	197.717	7511.01	1.23517	17.9207	1.17439	0.594842	3.44195	0.0773135	3.23541	0.939991	480.067	14.9679	473.955	13.036	444.455	26.1322	480.067	14.9679	108.013
14SW01-12	44.6192	7479.6	1.73355	9.52089	0.999715	4.09268	2.96138	0.282608	2.78754	0.941295	1604.48	39.5945	1652.84	24.1695	1714.86	18.3821	1714.86	18.3821	93.5635
14SW01-13	532.518	87836	0.582237	15.1511	0.557693	1.23954	2.96206	0.136208	2.90909	0.982116	823.186	22.4813	818.675	16.6481	806.419	11.6934	823.186	22.4813	102.079
14SW01-14	237.686	6533.68	1.97632	18.1557	1.02745	0.560381	2.42977	0.0737895	2.20184	0.906195	458.946	9.75393	451.774	8.86049	415.416	22.9594	458.946	9.75393	110.479
14SW01-15	132.561	25349.9	1.04701	10.7293	0.666719	3.47391	2.45364	0.270326	2.36132	0.962374	1542.45	32.3928	1521.31	19.3475	1492	12.6198	1492	12.6198	103.382
14SW01-16	79.9334	19946.7	0.627405	10.2201	0.75962	3.76542	2.40442	0.279106	2.28128	0.948784	1586.86	32.0895	1585.4	19.2932	1583.45	14.2041	1583.45	14.2041	100.215
14SW01-17	85.2377	31029	0.853421	6.0794	0.622377	11.0335	2.83345	0.486488	2.76425	0.975578	2555.46	58.3202	2525.96	26.3855	2502.33	10.4725	2502.33	10.4725	102.123
14SW01-19	910.739	70649.7	1.71983	17.1921	0.715131	0.648892	2.76807	0.0809094	2.67409	0.966051	501.549	12.9034	507.796	11.0612	536.013	15.6724	501.549	12.9034	93.5702
14SW01-20	106.492	73589.1	0.629658	8.18813	0.538464	5.74365	2.9871	0.341092	2.93817	0.983618	1891.92	48.1744	1937.96	25.8385	1987.53	9.5802	1987.53	9.5802	95.1896
14SW01-21	81.6043	8374.75	0.649888	10.747	0.958214	3.34607	3.0984	0.260807	2.94651	0.950977	1493.97	39.2919	1491.87	24.2264	1488.88	18.145	1488.88	18.145	100.342
14SW01-22	108.508	97225.1	0.896472	10.043	0.703649	3.84216	2.70165	0.279859	2.60841	0.965487	1590.65	36.7685	1601.63	21.7702	1616.07	13.1017	1616.07	13.1017	98.427
14SW01-23	387.892	14230.4	0.960783	17.5267	0.892115	0.662452	3.73487	0.0842078	3.62676	0.971054	521.19	18.1584	516.113	15.1127	493.688	19.6559	521.19	18.1584	105.571
14SW01-24	625.723	17976.8	1.25039	17.2903	2.39024	0.526618	3.58828	0.0660386	2.67628	0.74584	412.245	10.6875	429.563	12.5691	523.527	52.4208	412.245	10.6875	78.7438
14SW01-25	278.517	21127.7	0.960326	18.1848	1.00327	0.501375	3.69504	0.0661256	3.55624	0.962434	412.771	14.219	412.633	12.5298	411.838	22.4333	412.771	14.219	100.227
14SW01-26	120.224	32687.1	3.27252	14.3442	0.87585	1.5026	3.26235	0.156321	3.14258	0.963287	936.298	27.3871	931.44	19.8915	919.983	18.0083	919.983	18.0083	101.773
14SW01-27	630.878	37828.9	1.12162	17.551	1.45256	0.434784	4.3195	0.0553444	4.06794	0.941762	347.25	13.7522	366.567	13.2915	490.616	32.0304	347.25	13.7522	NA
14SW01-28	248.275	26126.7	0.67787	15.7502	1.1407	0.559739	3.84112	0.0639398	3.66783	0.954886	399.541	14.2096	451.356	13.9974	724.701	24.1941	399.541	14.2096	NA
14SW01-29	519.054	6494.52	3.29615	17.1174	1.1302	0.54694	4.23778	0.0679009	4.08429	0.963781	423.497	16.7409	442.99	15.2148	545.559	24.6963	423.497	16.7409	77.6262
14SW01-30	569.232	19146.8	1.4767	14.0618	0.698108	1.38497	2.66128	0.141247	2.56808	0.964981	851.708	20.4893	882.555	15.6932	960.731	14.2736	960.731	14.2736	88.6522
14SW01-31	147.396	101187	2.35422	5.87198	0.585888	11.3691	2.13729	0.484182	2.05542	0.961694	2545.46	43.2261	2553.89	19.9497	2560.58	9.80199	2560.58	9.80199	99.4093
14SW01-32	97.3501	5302.66	1.15273	18.3711	2.216	0.565191	3.70114	0.0753061	2.96442	0.800947	468.045	13.3831	454.9	13.5712	388.994	49.7311	468.045	13.3831	120.322
14SW01-33	363.682	24739.3	1.17755	17.4768	1.58201	0.582337	3.15509	0.0738134	2.72981	0.865207	459.089	12.0964	465.962	11.7906	499.992	34.8287	459.089	12.0964	91.8193
14SW01-35	238.043	5039.37	0.949765	19.7259	1.6714	0.331393	2.79789	0.0474108	2.2438	0.801961	298.606	6.54732	290.628	7.07139	226.959	38.6484	298.606	6.54732	NA
14SW01-37	272.966	17206.4	4.41806	15.0978	1.06399	1.01688	4.49945	0.111348	4.37184	0.971638	680.572	28.237	712.343	23.0385	813.82	22.2489	680.572	28.237	83.6269
14SW01-38	143.181	4334.25	1.69319	20.0818	2.40342	0.294083	3.48517	0.0428323	2.52389	0.724179	270.365	6.68261	261.768	8.04213	185.471	55.9635	270.365	6.68261	NA
14SW01-39	166.274	28114.3	4.44025	7.97504	0.395499	6.56384	2.65949	0.379655	2.62991	0.98888	2074.67	46.6537	2054.51	23.438	2034.31	6.99653	2034.31	6.99653	101.984
14SW01-40	1123.1	15523.4	17.2042	16.5746	1.26826	0.609186	3.62402	0.0732304	3.39485	0.936765	455.589	14.9327	483.046	13.9313	615.528	27.3991	455.589	14.9327	74.0159
14SW01-41	55.6908	18766.5	1.10779	9.13702	0.937852	4.47247	4.62644	0.296381	4.53038	0.979238	1673.34	66.7707	1725.88	38.4103	1790.18	17.0835	1790.18	17.0835	93.4734
14SW01-42	79.4393	4624.14	1.05693	18.8153	2.11827	0.52025	3.61007	0.0709941	2.92327	0.809755	442.142	12.4917	425.319	12.5448	335.135	47.9916	442.142	12.4917	131.929
14SW01-43	54.7385	204149	1.28506	5.22215	1.21224	13.734	3.55938	0.520168	3.34659	0.940217	2699.89	73.8229	2731.54	33.7008	2755.01	19.9138	2755.01	19.9138	97.9995
14SW01-44	172.947	87719.6	1.56943	7.63873	0.55603	6.35075	3.54395	0.35184	3.50006	0.987615	1943.38	58.7254	2025.49	31.099	2110.22	9.75285	2110.22	9.75285	92.0937
14SW01-45	72.5491	1185.12	0.937139	25.2248	4.76495	0.215277	5.42611	0.0393842	2.59574	0.47838	249.015	6.34055	197.971	9.76009	-374.099	123.679	249.015	6.34055	NA
14SW01-48	192.666	94386.6	2.03296	8.63778	0.381721	5.50896	3.25292	0.34512	3.23044	0.993091	1911.25	53.4317	1901.99	27.9622	1891.89	6.86658	1891.89	6.86658	101.024
14SW01-49	136.232	25307.5	3.64333	10.6385	0.640513	3.37878	3.11468	0.260698	3.04811	0.978627	1493.41	40.6332	1499.49	24.4081	1508.07	12.0962	1508.07	12.0962	99.0279
14SW01-50	96.3999	29981.3	1.57656	8.84962	0.539251	5.23008	3.06394	0.335685	3.01611	0.98439	1865.88	48.8654	1857.53	26.1228	1848.19	9.75235	1848.19	9.75235	100.957
14SW01-51	369.628	19543.7	0.794957	17.5167	0.755803	0.637468	2.82648	0.0809857	2.72355	0.963585	502.003	13.1535	500.737	11.1732	494.933	16.6771	502.003	13.1535	101.429
14SW01-52	1322.06	47748.7	2.45186	18.0765	1.05974	0.372158	3.30005	0.0487912	3.12527	0.947036	307.096	9.37256	321.251	9.08836	425.17	23.641	307.096	9.37256	NA
14SW01-53	137.689	40036.3	1.08642	9.56208	0.642879	4.34105	3.69662	0.301055	3.64029	0.984762	1696.54	54.3018	1701.19	30.5164	1706.92	11.8319	1706.92	11.8319	99.3917
14SW01-54	240.295	58246.9	2.36533	9.24588	0.367547	4.55303	2.59366	0.305314	2.56748	0.989908	1717.61	38.7136	1740.72	21.5963	1768.57	6.7135	1768.57	6.7135	97.1182
14SW01-55	192.693	20755.3	1.09046	12.4727	0.813338	2.20811	4.23374	0.199746	4.15488	0.981374	1173.95	44.5935	1183.61	29.597	1201.31	16.0134	1201.31	16.0134	97.723
14SW01-56	70.1642	60860.9	0.478374	12.5803	1.24886	2.11338	4.581	0.192827	4.40748	0.962123	1136.67	45.931	1153.18	31.5846	1184.37	24.6933	1184.37	24.6933	95.9727
14SW01-57	311.852	24310.1	3.96149	9.13619	0.545272	4.42456	2.99353	0.293179	2.94345	0.983271	1657.4	43.0186	1716.95	24.7974	1790.34	9.93316	1790.34	9.93316	92.5745
14SW01-58	123.471	55389.3	0.792957	8.96328	0.592522	5.05908	3.58553	0.32888	3.53623	0.986251	1832.95	56.4185	1829.27	30.4073	1825.07	10.7462	1825.07	10.7462	100.432
14SW01-59	273.501	7580.75	0.3555	19.996	1.57903	0.284949	2.83349	0.0413245	2.35272	0.830329	261.038	6.01882	254.576	6.38025	195.486	36.679	261.038	6.01882	NA
14SW01-61	325.923	33768.7	2.846	15.8511	0.773841	0.914186	2.78615	0.105098	2.67652	0.960655	644.214	16.409	659.281	13.5117	711.176	16.4426	644.214	16.409	90.5843
14SW01-62	139.71	93929.1	3.87873	6.63196	2.61626	9.69963	3.53631	0.466548	2.37921	0.672795	2468.4	48.7932	2406.67	32.5623	2354.83	44.7046	2354.83	44.7046	104.823
14SW01-63	232.984	32552	2.70639	14.3767	0.663157	1.52264	2.1195	0.158764	2.01309	0.949792	949.907	17.7803	939.538	12.9906	915.326	13.6553	915.326	13.6553	103.778
14SW01-65	182.337	32938	1.03059	8.35439	1.11324	5.82332	2.37453	0.352845	2.09741	0.883291	1948.17	35.2648	1949.89	20.5799	1951.69	19.8882	1951.69	19.8882	99.8194
14SW01-67	394.913	7446.3	2.70958	19.6556	1.24412	0.315693	2.76862	0.0450038	2.47334	0.893348	283.775	6.86647	278.584	6.74543	235.244	28.7128	283.775	6.86647	NA
14SW01-68	576.035	35551.8	0.953391	11.8262	0.600508	2.52728	2.87755	0.216769	2.81419	0.977982	1264.78	32.3195	1279.92	20.9376	1305.4	11.6607	1305.4	11.6607	96.8879
14SW01-69	272.497	4305.56	1.43749	20.7081	2.25877	0.253631	3.26184	0.0380928	2.35321	0.721436	241	5.56654	229.522	6.70089	113.499	53.2901	241	5.56654	NA
14SW01-71	306.005	22192	1.02126	8.03427	2.53672	4.91312	3.58509	0.286288	2.53336	0.706638	1622.95	36.3483	1804.51	30.2551	2021.21	44.9603	2021.21	44.9603	80.2961
14SW01-72	124.664	4036.41	1.29053	20.4856	2.48514	0.282527	3.58308	0.0419766	2.58118	0.720382	265.073	6.70326	252.66	8.01473	138.924	58.3816	265.073	6.70326	NA
14SW01-73	285.787	16590.6	2.13046	14.3075	0.724505	1.51425	2.54853	0.157131	2.44338	0.95874	940.813	21.389	936.158	15.5863	925.217	14.8847	925.217	14.8847	101.686
14SW01-74	314.149	20650.2	1.03604	19.349	1.5418	0.306238	3.15533	0.0429751	2.753	0.87249	271.248	7.31252	271.261	7.51137	271.349	35.3407	271.248	7.31252	NA
14SW01-75	38.5701	890.718	2.04595	26.2697	10.561	0.211833	11.0164	0.0403597	3.13476	0.284554	255.062	7.83947	195.09	19.5558	-480.553	280.659	255.062	7.83947	NA
14SW01-76	351.977	8135.62	2.11126	19.7347	1.42884	0.30118	3.41809	0.0431077	3.10512	0.908437	272.067	8.27223	267.321	8.03362	225.926	33.0086	272.067	8.27223	NA
14SW01-77	68.6699	20944.5	1.44849	8.20367	0.658687	5.94453	2.80887	0.353692	2.73055	0.972115	1952.2	45.9918	1967.77	24.4186	1984.16	11.7239	1984.16	11.7239	98.3896
14SW01-78	221.938	71036.5	3.23148	14.2972	0.699148	1.5118	2.79023	0.156762	2.70122	0.968098	938.759	23.5981	935.166	17.0537	926.699	14.3788	926.699	14.3788	101.301
14SW01-80	63.7125	6023.33	1.31675	18.6014	3.13361	0.513748	3.76078	0.0693096	2.0794	0.552918	431.995	8.68854	420.966	12.9607	360.967	70.7117	431.995	8.68854	119.677
14SW01-81	193.324	3345.61	0.884329	16.2301	3.55404	0.621797	4.43048	0.0731927	2.64536	0.597082	455.362	11.6304	490.973	17.2494	660.742	76.1751	455.362	11.6304	68.9167
14SW01-82	217.329	45840.9	2.09597	9.20128	0.490386	4.70685	4.36265	0.314107	4.335	0.993662	1760.88	66.7989	1768.46	36.5512	1777.4	8.94569	1777.4	8.94569	99.0707
14SW01-83	327.919	11357.7	0.947553	17.831	0.817675	0.60707	3.49245	0.0785078	3.39538	0.972206	487.21	15.933	481.711	13.3964	455.603	18.1442	487.21	15.933	106.937
14SW01-84	302.65	15924.8	1.25921	18.0799	1.04958	0.549229	2.96252	0.0720193	2.77036	0.935137	448.31	11.9978	444.491	10.6646	424.753	23.416	448.31	11.9978	105.546
14SW01-85	109.906	6046.63	1.65748	18.1404	1.7208	0.567544	5.40583	0.0746698	5.12463	0.947982	464.228	22.9537	456.425	19.8759	417.3	38.4539	464.228	22.9537	111.246
14SW01-86	85.284	31411.5	1.46067	10.1672	0.760091	3.86847	3.07786	0.285259	2.98253	0.969027	1617.79	42.6735	1607.13	24.8377	1593.16	14.1966	1593.16	14.1966	101.546
14SW01-89	141.912	1871.16	1.96593	21.2217	2.34173	0.286167	3.7612	0.0440452	2.94328	0.782538	277.858	8.0044	255.538	8.49744	55.4032	55.8649	277.858	8.0044	NA
14SW01-90	240.537	3321.24	1.06919	20.531	1.87431	0.286058	4.43057	0.0425955	4.01459	0.906111	268.901	10.5732	255.452	10.0068	133.731	44.0483	268.901	10.5732	NA
14SW01-91	180.135	97943.9	5.76202	9.16562	0.417545	4.73065	3.55239	0.314472	3.52777	0.993068	1762.67	54.4075	1772.68	29.7846	1784.48	7.61001	1784.48	7.61001	98.7781
14SW01-92	398.339	13859.6	2.1872	19.6043	1.04131	0.304741	2.98978	0.0433291	2.80258	0.937387	273.436	7.50301	270.096	7.0906	241.251	24.003	273.436	7.50301	NA
14SW01-93	676.419	23777.4	2.11965	18.1144	0.705241	0.526414	3.09044	0.0691592	3.0089	0.973614	431.088	12.5468	429.427	10.8224	420.499	15.7451	431.088	12.5468	102.518
14SW01-94	44.4353	1277.96	1.53158	21.3988	3.55464	0.471964	4.63996	0.0732481	2.98224	0.642729	455.695	13.1207	392.544	15.1073	35.5102	85.1168	455.695	13.1207	1283.28
14SW01-95	349.545	22726.6	3.56585	14.3308	0.632062	1.46897	2.71666	0.152681	2.64211	0.972558	915.973	22.5604	917.706	16.4135	921.892	13.0108	921.892	13.0108	99.3579
14SW01-96	181.773	46090.2	1.51741	6.02279	0.318915	11.0249	3.92959	0.481581	3.91663	0.996701	2534.15	82.0726	2525.23	36.5981	2518.06	5.35949	2518.06	5.35949	100.639
14SW01-97	206.58	96766.3	1.40592	9.63634	0.43165	4.39934	3.21074	0.307467	3.18159	0.990922	1728.23	48.2323	1712.22	26.5693	1692.67	7.95972	1692.67	7.95972	102.101
14SW01-98	46.782	9263.96	0.76265	20.1009	4.28998	0.339445	5.6964	0.0494862	3.74767	0.657902	311.366	11.3917	296.751	14.659	183.257	99.9747	311.366	11.3917	NA
14SW01-99	374.847	8557.7	1.20587	17.7126	0.925921	0.637456	2.76727	0.0818899	2.60777	0.942361	507.394	12.7243	500.73	10.939	470.412	20.4942	507.394	12.7243	107.862
14SW01-142	207.964	1252.68	1.82732	26.8179	5.89791	0.0579496	6.36107	0.0112713	2.38285	0.374598	72.2531	1.71207	57.1993	3.53792	-535.638	158.297	72.2531	1.71207	NA
14SW01-179	75.893	977.445	0.566867	25.8606	5.79547	0.178366	6.53592	0.033454	3.02172	0.462325	212.13	6.30564	166.653	10.0457	-439.116	152.469	212.13	6.30564	NA
14SW01-140	128.202	3116.45	2.08675	20.907	2.6101	0.240758	4.21757	0.0365066	3.31289	0.785498	231.143	7.52185	219.041	8.3099	90.9168	61.8619	231.143	7.52185	NA
14SW01-155	48.5073	2057.24	1.27342	22.6993	6.22313	0.23096	7.50461	0.0380232	4.19426	0.558891	240.568	9.90412	210.991	14.2982	-107.641	153.259	240.568	9.90412	NA
14SW01-154	161.255	3000.49	0.939658	19.8628	3.16998	0.280183	4.4001	0.0403628	3.05158	0.693524	255.081	7.63201	250.803	9.77858	210.987	73.5014	255.081	7.63201	NA
14SW01-183	114.97	5413.42	1.03571	19.9161	2.58773	0.292432	4.30015	0.0422403	3.43438	0.798665	266.704	8.97275	260.471	9.87971	204.781	60.072	266.704	8.97275	NA
14SW01-173	72.5708	3099.93	1.43961	20.7623	3.68036	0.283409	5.3095	0.0426765	3.82698	0.72078	269.402	10.0975	253.358	11.9056	107.364	86.977	269.402	10.0975	NA
14SW01-170	931.919	33880.3	2.02386	19.2587	0.670464	0.306039	2.79424	0.0427468	2.71261	0.970786	269.836	7.16854	271.107	6.64846	282.111	15.3285	269.836	7.16854	NA
14SW01-103	339.949	8488.79	1.74832	18.3127	1.53969	0.322545	3.59231	0.0428391	3.24562	0.903491	270.407	8.59486	283.858	8.89599	396.147	34.5234	270.407	8.59486	NA
14SW01-167	148.835	6041.06	1.70069	19.592	2.01603	0.304223	4.37655	0.0432285	3.88456	0.887585	272.814	10.3765	269.693	10.3661	242.669	46.4463	272.814	10.3765	NA
14SW01-175	317.859	7425	1.17736	19.6699	1.48469	0.303705	2.74664	0.0433265	2.31078	0.841313	273.419	6.18601	269.29	6.49696	233.563	34.2572	273.419	6.18601	NA
14SW01-166	287.494	6253.33	1.28261	19.4439	1.90422	0.308692	3.05537	0.0435319	2.38939	0.782031	274.688	6.42551	273.166	7.31793	260.169	43.752	274.688	6.42551	NA
14SW01-159	232.85	15860.5	1.73209	19.3664	1.8526	0.312595	3.40712	0.0439065	2.85942	0.83925	277.002	7.7529	276.191	8.23906	269.3	42.4757	277.002	7.7529	NA
14SW01-191	107.973	32607.9	1.05328	19.4484	2.85669	0.311731	3.60093	0.0439706	2.19226	0.608805	277.398	5.9523	275.522	8.6894	259.596	65.6176	277.398	5.9523	NA
14SW01-138	272.077	7300.93	1.32965	19.7757	1.81826	0.308839	2.9868	0.0442957	2.36958	0.79335	279.405	6.4793	273.28	7.15631	221.126	42.0698	279.405	6.4793	NA
14SW01-131	270.663	9563.29	1.83391	19.6768	1.61244	0.310699	3.31843	0.0443397	2.90035	0.874012	279.677	7.93817	274.723	7.98747	232.712	37.2023	279.677	7.93817	NA
14SW01-178	79.9971	3208.76	1.06345	20.4751	3.37241	0.298871	4.34124	0.0443821	2.73373	0.629711	279.938	7.48897	265.518	10.1432	140.153	79.1824	279.938	7.48897	NA
14SW01-157	104.671	5182.63	2.1759	20.1673	3.03299	0.309078	3.8776	0.0452078	2.41593	0.623048	285.033	6.73618	273.466	9.29623	175.577	70.786	285.033	6.73618	NA
14SW01-120	227.44	8570.3	1.91212	19.716	1.26272	0.31753	3.48734	0.0454047	3.2507	0.932144	286.247	9.10147	280	8.5341	228.118	29.1915	286.247	9.10147	NA
14SW01-127	493.914	42005.1	1.3035	19.1766	0.977929	0.332823	2.77976	0.0462895	2.60206	0.936074	291.701	7.42108	291.718	7.04831	291.88	22.3365	291.701	7.42108	NA
14SW01-128	300.597	11161.2	0.690489	19.5458	1.249	0.327567	3.64971	0.0464357	3.42935	0.93962	292.602	9.81001	287.707	9.14418	248.142	28.7701	292.602	9.81001	NA
14SW01-186	124.951	2153.02	1.65342	21.8158	2.5502	0.300767	3.43529	0.0475883	2.30166	0.670006	299.698	6.74015	266.999	8.06551	-10.8578	61.5967	299.698	6.74015	NA
14SW01-104	75.9239	2128.13	0.965047	20.9284	3.08863	0.343457	4.08231	0.0521324	2.66939	0.653892	327.6	8.52644	299.788	10.5974	88.5061	73.2303	327.6	8.52644	NA
14SW01-163	141.862	10876.2	1.2021	19.1792	1.9079	0.383414	3.19354	0.0533331	2.56098	0.801925	334.952	8.35902	329.547	8.9873	291.571	43.5947	334.952	8.35902	NA
14SW01-146	66.9742	1113.13	1.14952	22.2994	3.11575	0.397045	4.29151	0.0642143	2.95113	0.687667	401.204	11.4791	339.503	12.3849	-64.0856	76.0205	401.204	11.4791	NA
14SW01-141	150.824	67041.9	0.899641	17.8442	1.16893	0.528139	2.76456	0.0683507	2.50528	0.906211	426.211	10.3325	430.574	9.70185	454.003	25.9466	426.211	10.3325	93.8785
14SW01-136	151.596	4454.86	1.00493	18.5374	1.54302	0.510834	3.94127	0.0686796	3.62667	0.920177	428.196	15.0247	419.01	13.5318	368.728	34.7647	428.196	15.0247	116.128
14SW01-117	69.8998	1667.77	2.58324	20.9479	3.4106	0.460401	4.35273	0.0699481	2.70446	0.621325	435.843	11.3976	384.537	13.9342	86.2987	80.8851	435.843	11.3976	505.04
14SW01-164	345.409	22797.7	0.758073	17.9265	1.07938	0.539896	3.17755	0.0701945	2.98861	0.940538	437.328	12.6366	438.356	11.3125	443.738	24.0041	437.328	12.6366	98.5554
14SW01-118	232.497	4126.93	1.26052	18.7135	1.3952	0.520346	3.08072	0.0706228	2.74668	0.891571	439.907	11.6798	425.382	10.7065	347.428	31.5537	439.907	11.6798	126.618
14SW01-143	368.157	12286.4	1.45241	17.9745	0.858898	0.541833	3.08942	0.0706353	2.96763	0.960577	439.982	12.6214	439.633	11.0243	437.783	19.1359	439.982	12.6214	100.502
14SW01-106	372.423	52389.4	1.14633	17.8203	1.06887	0.546787	3.58174	0.0706693	3.41853	0.954434	440.187	14.5457	442.89	12.8568	456.978	23.7134	440.187	14.5457	96.3257
14SW01-144	88.2259	52382.6	1.05047	17.6919	1.6062	0.552434	3.74746	0.0708849	3.38579	0.903489	441.485	14.4474	446.59	13.5413	472.951	35.5541	441.485	14.4474	93.3467
14SW01-195	430.559	6819.55	1.8424	18.4496	0.943988	0.531689	2.87104	0.0711447	2.71141	0.944401	443.049	11.6094	432.93	10.1198	379.423	21.2286	443.049	11.6094	116.769
14SW01-137	223.889	7947.44	4.98266	18.1637	1.2383	0.542394	3.0577	0.0714526	2.79574	0.914327	444.901	12.0188	440.002	10.9184	414.43	27.6759	444.901	12.0188	107.353
14SW01-185	107.448	2773.36	2.15156	19.2655	1.73418	0.513175	3.01669	0.0717042	2.46841	0.818251	446.414	10.6464	420.582	10.3885	281.308	39.6971	446.414	10.6464	158.693
14SW01-107	164.062	4449.09	0.960466	18.5891	1.46415	0.532307	2.89282	0.071766	2.49492	0.862455	446.787	10.7695	433.339	10.2043	362.456	33.0189	446.787	10.7695	123.266
14SW01-187	1029.38	39682.6	10.2613	17.74	0.585551	0.557889	2.94245	0.0717795	2.88359	0.979999	446.868	12.4494	450.151	10.6996	466.983	12.9468	446.868	12.4494	95.6926
14SW01-199	132.115	7900.88	1.33647	18.4012	1.96681	0.538129	3.31102	0.0718175	2.66355	0.80445	447.096	11.5051	437.19	11.7626	385.326	44.1688	447.096	11.5051	116.031
14SW01-180	82.0919	3359.34	0.848679	18.7245	2.62668	0.533482	4.41446	0.0724486	3.54796	0.803713	450.891	15.4508	434.118	15.5949	346.084	59.4247	450.891	15.4508	130.284
14SW01-150	195.241	9279.92	1.05376	18.1006	1.32627	0.552623	2.46238	0.0725473	2.07468	0.842552	451.484	9.04638	446.713	8.89935	422.199	29.6023	451.484	9.04638	106.936
14SW01-151	425.812	20731	0.830641	18.0161	1.00477	0.560251	3.38862	0.0732052	3.23623	0.955029	455.437	14.2304	451.69	12.3556	432.64	22.3869	455.437	14.2304	105.269
14SW01-153	278.023	12288.9	1.2995	18.2105	1.13806	0.555481	2.46316	0.073365	2.18449	0.886864	456.397	9.62522	448.581	8.9318	408.68	25.4612	456.397	9.62522	111.676
14SW01-124	262.579	16350	1.34925	18.0586	1.03058	0.573122	4.26199	0.0750638	4.13551	0.970325	466.591	18.6142	460.032	15.7675	427.383	22.9811	466.591	18.6142	109.174
14SW01-152	419.358	24863.4	1.1794	16.5531	1.14725	0.640815	3.11894	0.0769328	2.90028	0.929891	477.789	13.3561	502.811	12.3689	618.328	24.7637	477.789	13.3561	77.2712
14SW01-130	43.4135	1442.2	2.05653	21.332	5.12366	0.498343	6.55447	0.0771009	4.08768	0.623648	478.795	18.8625	410.58	22.1388	43.0145	122.546	478.795	18.8625	1113.1
14SW01-172	60.7465	4756.23	1.61355	18.1277	2.42326	0.595349	3.56464	0.0782733	2.61428	0.733393	485.808	12.2336	474.278	13.5079	418.86	54.1411	485.808	12.2336	115.983
14SW01-181	160.598	11676.7	0.866805	17.6387	1.45822	0.618112	2.84835	0.0790739	2.44677	0.859014	490.593	11.5583	488.663	11.0484	479.607	32.2318	490.593	11.5583	102.291
14SW01-116	454.789	17338.6	2.17298	17.8043	0.770868	0.65017	3.35112	0.0839557	3.26125	0.973183	519.691	16.2833	508.584	13.4074	458.927	17.1039	519.691	16.2833	113.24
14SW01-165	262.961	10932.5	1.59624	16.8007	1.31166	0.800515	3.14269	0.0975426	2.85588	0.908738	599.992	16.3619	597.119	14.1884	586.244	28.452	599.992	16.3619	102.345
14SW01-112	197.324	18466.9	2.71911	14.6043	1.07624	1.14314	4.19573	0.121082	4.05535	0.966542	736.789	28.2353	773.998	22.7279	882.921	22.2567	736.789	28.2353	83.449
14SW01-102	194.042	10684.7	1.97957	14.5753	1.11099	1.3015	3.01661	0.137582	2.80458	0.929711	830.975	21.8659	846.385	17.3231	886.993	22.9407	830.975	21.8659	93.6845
14SW01-121	273.224	16469.8	6.2454	14.4609	0.837587	1.44062	2.44616	0.151093	2.2983	0.939551	907.088	19.4473	905.978	14.6621	903.252	17.2829	903.252	17.2829	100.425
14SW01-110	247.426	16295.2	3.65698	14.3495	0.925385	1.41445	3.47941	0.147205	3.3541	0.963984	885.278	27.7446	895.03	20.6997	919.215	19.0289	919.215	19.0289	96.308
14SW01-111	433.638	56421.9	8.96811	14.3413	0.628521	1.45468	3.62995	0.151305	3.57512	0.984896	908.275	30.2883	911.81	21.8459	920.4	12.9318	920.4	12.9318	98.6827
14SW01-182	137.552	20203.6	1.73989	14.3166	0.980542	1.54547	5.18348	0.160472	5.08989	0.981945	959.402	45.3732	948.688	31.9659	923.931	20.16	923.931	20.16	103.839
14SW01-134	297.634	47233.3	1.87309	14.2	0.71794	1.5237	2.72766	0.156924	2.63148	0.964739	939.66	23.0094	939.968	16.7233	940.71	14.6985	940.71	14.6985	99.8883
14SW01-174	338.817	25101.1	13.8678	14.1971	0.510056	1.49899	3.418	0.154347	3.37973	0.988803	925.284	29.1316	929.977	20.8208	941.137	10.472	941.137	10.472	98.3155
14SW01-109	136.138	14948.6	1.47595	13.0243	0.967896	1.99431	3.1939	0.188385	3.04371	0.952976	1112.62	31.1039	1113.59	21.603	1115.45	19.3135	1115.45	19.3135	99.7463
14SW01-176	135.201	14582.7	0.687879	12.6623	0.785654	2.227	3.16867	0.204518	3.06972	0.968774	1199.55	33.6001	1189.57	22.2073	1171.51	15.572	1171.51	15.572	102.393
14SW01-147	614.269	58776.9	0.663455	12.3832	0.519787	2.2047	2.88546	0.198008	2.83825	0.983641	1164.61	30.241	1182.53	20.1587	1215.49	10.2242	1215.49	10.2242	95.8142
14SW01-168	141.601	15528.9	1.39672	12.1329	0.833643	2.41931	3.08504	0.21289	2.97027	0.962798	1244.19	33.6087	1248.35	22.1673	1255.55	16.3092	1255.55	16.3092	99.0953
14SW01-196	247.956	30677.3	3.63535	11.7432	0.564444	2.61523	2.41417	0.222738	2.34726	0.972284	1296.33	27.5641	1304.93	17.7344	1319.07	10.9406	1319.07	10.9406	98.2755
14SW01-162	424.941	44049.8	1.51688	11.6776	1.35653	2.6071	2.16422	0.220805	1.68631	0.77918	1286.13	19.6617	1302.64	15.8842	1329.93	26.2533	1329.93	26.2533	96.7066
14SW01-115	313.751	17351.2	2.80556	11.2415	0.5471	2.53653	2.58487	0.206805	2.52631	0.977344	1211.77	27.9082	1282.58	18.827	1403.2	10.4803	1403.2	10.4803	86.3578
14SW01-101	139.186	27729.5	1.0434	10.6764	0.690278	3.35973	2.37486	0.260153	2.27233	0.956826	1490.62	30.2411	1495.06	18.5849	1501.34	13.0494	1501.34	13.0494	99.2863
14SW01-171	366.846	26245.5	0.936269	10.628	0.50514	3.33066	2.41295	0.256731	2.35948	0.977842	1473.1	31.0724	1488.27	18.8454	1509.93	9.53692	1509.93	9.53692	97.5604
14SW01-160	107.228	12322.2	1.24695	10.2329	0.720505	3.87005	3.55642	0.28722	3.48267	0.979263	1627.62	50.0958	1607.46	28.7039	1581.12	13.4767	1581.12	13.4767	102.941
14SW01-135	131.576	16538.8	0.882538	10.1897	0.555184	3.79083	2.2782	0.280153	2.20951	0.969852	1592.13	31.171	1590.8	18.3059	1589.03	10.375	1589.03	10.375	100.195
14SW01-158	191.775	40454.3	6.52129	9.65997	0.526962	4.25299	2.01919	0.297968	1.94922	0.965345	1681.22	28.8461	1684.32	16.601	1688.15	9.72289	1688.15	9.72289	99.5895
14SW01-105	63.8597	14792.1	1.36916	9.55735	1.00697	4.12043	3.19706	0.285614	3.03433	0.949102	1619.57	43.4567	1658.36	26.1284	1707.83	18.532	1707.83	18.532	94.8322
14SW01-190	39.7589	9714.77	0.674981	9.55494	0.881329	4.24742	4.35949	0.294342	4.26948	0.979352	1663.19	62.5907	1683.24	35.8448	1708.29	16.2184	1708.29	16.2184	97.3596
14SW01-156	43.1234	7277.62	1.06629	9.45557	1.6229	4.34845	5.27227	0.298209	5.01628	0.951445	1682.42	74.284	1702.6	43.5512	1727.51	29.794	1727.51	29.794	97.39
14SW01-119	356.677	42860.2	1.8242	9.45329	0.508064	4.3344	2.47969	0.297174	2.42709	0.978785	1677.28	35.8444	1699.93	20.4612	1727.95	9.32728	1727.95	9.32728	97.0674
14SW01-197	80.2669	15679.5	0.85176	9.31278	0.822244	4.50612	3.70108	0.304355	3.60859	0.97501	1712.87	54.2814	1732.1	30.7644	1755.39	15.042	1755.39	15.042	97.5774
14SW01-126	214.439	37797.7	0.369605	9.21743	0.458516	4.83709	2.62493	0.323365	2.58458	0.984626	1806.14	40.7124	1791.37	22.0904	1774.2	8.36748	1774.2	8.36748	101.8
14SW01-169	134.59	32355.7	1.54489	9.11186	0.500767	4.8656	1.93302	0.321545	1.86703	0.965862	1797.27	29.2842	1796.32	16.2827	1795.2	9.11692	1795.2	9.11692	100.116
14SW01-108	247.777	27279.3	4.02573	8.89513	0.498743	4.8665	2.45829	0.313955	2.40717	0.979203	1760.14	37.078	1796.47	20.7091	1838.9	9.03167	1838.9	9.03167	95.7168
14SW01-200	130.138	38158.8	0.69487	8.73866	0.600522	5.31373	3.05442	0.336777	2.99481	0.980482	1871.15	48.6384	1871.07	26.1077	1870.97	10.8328	1870.97	10.8328	100.009
14SW01-192	132.485	24869.7	1.73909	8.68196	0.540428	5.28653	3.27924	0.332879	3.2344	0.986326	1852.32	52.0735	1866.69	28.0074	1882.71	9.73299	1882.71	9.73299	98.3861
14SW01-184	323.274	26493.5	1.66486	8.65416	0.457974	5.41189	2.19564	0.339682	2.14735	0.978005	1885.14	35.0991	1886.74	18.8193	1888.48	8.242	1888.48	8.242	99.8229
14SW01-188	146.191	33045.3	1.86502	8.25137	0.494812	5.32613	2.98961	0.31874	2.94837	0.986208	1783.57	45.9394	1873.07	25.5629	1973.83	8.8177	1973.83	8.8177	90.361
14SW01-177	193.13	38637.4	2.61761	6.69477	0.81413	7.75998	3.58947	0.376786	3.49592	0.973939	2061.25	61.6768	2203.58	32.2971	2338.72	13.9313	2338.72	13.9313	88.136
14SW01-149	377.045	78806.7	1.32558	6.65123	2.03068	9.32161	3.30226	0.449668	2.60408	0.788576	2393.78	52.0721	2370.15	30.291	2349.87	34.7128	2349.87	34.7128	101.868
14SW01-122	193.423	15328.1	1.78666	6.46139	1.45769	8.48448	2.29044	0.397603	1.7667	0.771338	2157.99	32.4004	2284.26	20.8075	2399.24	24.7907	2399.24	24.7907	89.9448
14SW01-145	285.71	51314.8	1.07004	6.09619	0.289399	8.71444	3.55582	0.385298	3.54402	0.996683	2100.98	63.5451	2308.59	32.3995	2497.69	4.87317	2497.69	4.87317	84.1171
14SW01-148	90.1119	34216.4	0.58892	6.03123	0.407743	10.897	3.31958	0.476664	3.29444	0.992428	2512.72	68.5562	2514.38	30.8827	2515.71	6.85098	2515.71	6.85098	99.8812
14SW01-129	66.0213	50821.8	1.70034	5.96253	0.582377	11.7107	2.60683	0.50642	2.54094	0.974726	2641.33	55.0667	2581.55	24.3915	2534.95	9.77061	2534.95	9.77061	104.197
14SW01-125	54.8652	24333.2	1.01203	5.92101	1.03916	10.9217	3.77976	0.469011	3.63411	0.961465	2479.22	74.7987	2516.48	35.1739	2546.66	17.4115	2546.66	17.4115	97.3519
14SW01-198	166.271	30455.4	1.1469	5.91759	0.410206	11.142	2.37993	0.478197	2.34432	0.985034	2519.41	48.8897	2535.08	22.1787	2547.63	6.87041	2547.63	6.87041	98.8922
14SW01-193	93.0921	40280.6	1.53821	4.97787	0.363405	15.17	2.91389	0.547682	2.89114	0.992193	2815.52	65.9551	2825.97	27.7643	2833.42	5.92453	2833.42	5.92453	99.3685
14SW01-202	227.877	34269.2	1.96097	9.67804	0.712068	4.00192	1.83392	0.280902	1.69004	0.921543	1595.9	23.8921	1634.59	14.8995	1684.7	13.1441	1684.7	13.1441	94.729
14SW01-204	155.772	12685.5	3.55619	14.4441	0.868449	1.46302	2.27576	0.153264	2.10354	0.924324	919.233	18.0211	915.254	13.7267	905.65	17.8991	905.65	17.8991	101.5
14SW01-205	280.563	40212.3	1.36044	19.1608	1.28083	0.31986	2.59915	0.04445	2.26165	0.870149	280.358	6.2048	281.795	6.39587	293.735	29.2567	280.358	6.2048	NA
14SW01-206	96.9187	14947.2	1.25979	9.60245	0.757824	4.3063	2.31932	0.299906	2.19202	0.945113	1690.84	32.6017	1694.57	19.1142	1699.16	13.9614	1699.16	13.9614	99.5103
14SW01-207	254.928	53265.9	0.791581	12.643	0.676618	2.14052	2.43624	0.196276	2.34039	0.960659	1155.28	24.754	1161.99	16.8619	1174.54	13.4063	1174.54	13.4063	98.3607
14SW01-208	219.252	6998.87	0.786858	18.0151	0.828414	0.620289	1.71078	0.0810456	1.49683	0.87494	502.361	7.23398	490.029	6.65017	432.763	18.4561	502.361	7.23398	116.082
14SW01-210	137.498	4006.69	1.82114	19.698	2.01718	0.362439	2.88501	0.0517794	2.0626	0.714934	325.437	6.54583	314.034	7.793	230.22	46.6132	325.437	6.54583	NA
14SW01-211	253.594	41066.4	1.07374	19.1062	1.43145	0.338532	2.70594	0.0469108	2.29632	0.848621	295.528	6.63306	296.059	6.94906	300.271	32.6594	295.528	6.63306	NA
14SW01-212	1754.88	8094.8	2.68681	17.6831	0.647671	0.336861	1.81586	0.0432023	1.69643	0.934229	272.652	4.5289	294.79	4.64601	474.1	14.312	272.652	4.5289	NA
14SW01-214	123.13	6506.47	1.72036	14.617	3.99736	1.01887	4.77303	0.108013	2.60824	0.546454	661.197	16.3907	713.345	24.4635	881.088	82.737	661.197	16.3907	75.0432
14SW01-215	176.17	32773.4	1.08396	17.6179	1.17777	0.624598	2.81927	0.0798094	2.56147	0.908559	494.985	12.2043	492.725	11.0062	482.258	26.0171	494.985	12.2043	102.639
14SW01-216	204.349	7382.89	1.70798	18.2751	1.10421	0.606904	3.03222	0.080441	2.82401	0.931337	498.755	13.5538	481.605	11.6289	400.751	24.7385	498.755	13.5538	124.455
14SW01-217	86.3044	36446.4	6.9341	6.13006	0.463783	10.7217	2.30567	0.476682	2.25854	0.979561	2512.8	46.9998	2499.31	21.4173	2488.35	7.81702	2488.35	7.81702	100.982
14SW01-218	832.182	23862.3	3.03458	18.0997	0.738894	0.543075	2.49236	0.0712904	2.38032	0.955044	443.925	10.2112	440.45	8.90688	422.307	16.4912	443.925	10.2112	105.119
14SW01-219	264.022	9304.04	1.23056	19.3109	1.75557	0.277701	2.65037	0.0388936	1.98556	0.749163	245.971	4.7919	248.832	5.84911	275.876	40.1919	245.971	4.7919	NA
14SW01-222	573.248	130823	4.25324	6.56646	1.00933	7.6784	1.85284	0.365679	1.55379	0.838598	2009.04	26.8203	2194.08	16.647	2371.78	17.2129	2371.78	17.2129	84.706
14SW01-223	79.6733	8551.48	1.15132	18.3818	2.11841	0.553405	3.18962	0.0737786	2.38454	0.747594	458.88	10.5618	447.225	11.5384	387.687	47.5506	458.88	10.5618	118.364
14SW01-224	125.825	13188.6	0.680158	12.2202	0.778879	2.38227	1.89787	0.211138	1.73068	0.911907	1234.88	19.4495	1237.29	13.5739	1241.48	15.281	1241.48	15.281	99.4681
14SW01-225	424.996	78673.9	2.1141	7.02193	0.506461	7.31557	2.56753	0.372566	2.51708	0.980352	2041.46	44.0446	2150.71	22.939	2256.72	8.74117	2256.72	8.74117	90.4617
14SW01-226	301.562	11065.4	1.18538	17.3362	3.44012	0.57014	4.067	0.0716858	2.16936	0.533405	446.304	9.35441	458.105	14.9961	517.715	75.5567	446.304	9.35441	86.2065
14SW01-227	385.076	98950.1	10.5771	7.90459	0.797823	5.74539	2.54691	0.32938	2.41873	0.94967	1835.38	38.6331	1938.22	22.0305	2050	14.0909	2050	14.0909	89.5308
14SW01-228	126.723	35673.9	1.05726	8.82146	0.611429	5.33939	1.80647	0.341611	1.69985	0.940978	1894.41	27.902	1875.19	15.4503	1853.94	11.0503	1853.94	11.0503	102.183
14SW01-229	467.99	20447	2.44369	14.2817	0.666423	1.42367	2.16866	0.147465	2.06373	0.951614	886.735	17.097	898.9	12.9354	928.926	13.6774	928.926	13.6774	95.4581
14SW01-230	70.3409	18290	1.64493	9.70065	0.852759	4.26772	2.02008	0.300259	1.83126	0.90653	1692.59	27.2608	1687.16	16.6192	1680.39	15.7498	1680.39	15.7498	100.726
14SW01-231	264.245	48593.9	4.17289	14.325	0.71751	1.50174	1.99171	0.156023	1.85798	0.932856	934.636	16.1652	931.091	12.1403	922.727	14.7486	922.727	14.7486	101.291
14SW01-232	99.7981	79180.9	0.823906	10.6907	0.884215	3.39612	2.95075	0.263323	2.81515	0.954047	1506.82	37.8268	1503.5	23.15	1498.8	16.7215	1498.8	16.7215	100.535
14SW01-233	744.17	43553.1	0.938473	11.9724	0.610426	2.08261	2.52059	0.180837	2.44556	0.970232	1071.55	24.1433	1143.09	17.2927	1281.5	11.8841	1281.5	11.8841	83.6165
14SW01-234	131.086	10916.4	2.11256	18.033	1.55046	0.581053	2.56402	0.0759948	2.04213	0.796455	472.172	9.29769	465.138	9.56828	430.541	34.5778	472.172	9.29769	109.669
14SW01-235	146.856	33388.9	1.19142	10.1081	0.62754	3.86461	2.03369	0.283319	1.93445	0.951201	1608.06	27.5308	1606.32	16.4063	1604.03	11.7042	1604.03	11.7042	100.251
14SW01-236	228.239	88384.6	1.14902	10.5954	0.457127	3.47942	1.58323	0.267376	1.5158	0.95741	1527.47	20.6148	1522.56	12.4877	1515.73	8.62367	1515.73	8.62367	100.774
14SW01-238	384.323	27860.9	1.76813	14.3392	0.614531	1.5123	1.74831	0.157275	1.63675	0.936188	941.618	14.3392	935.368	10.6864	920.693	12.6423	920.693	12.6423	102.273
14SW01-239	444.899	20531.3	11.9825	19.3987	1.21495	0.30096	2.50258	0.0423429	2.18787	0.874248	267.339	5.72942	267.15	5.87851	265.493	27.8824	267.339	5.72942	NA
14SW01-240	154.433	10139.3	1.10688	18.2799	1.88346	0.558021	2.59563	0.0739814	1.78603	0.68809	460.098	7.93107	450.237	9.43979	400.162	42.2025	460.098	7.93107	114.978
14SW01-241	131.809	73585.7	1.9222	12.0862	0.835789	2.43225	2.24482	0.213204	2.08343	0.928105	1245.87	23.6026	1252.19	16.1539	1263.06	16.31	1263.06	16.31	98.6384
14SW01-242	183.917	11862.8	0.775354	19.128	1.52017	0.280625	2.56211	0.0389309	2.0624	0.804962	246.203	4.98195	251.153	5.70081	297.667	34.6945	246.203	4.98195	NA
14SW01-243	431.335	92067.7	15.6525	5.93778	0.837582	9.722	2.40103	0.418677	2.2502	0.937181	2254.47	42.8095	2408.79	22.1093	2541.92	14.0397	2541.92	14.0397	88.6915
14SW01-244	158.309	41602	2.31527	14.2712	1.07847	1.51858	2.11572	0.157179	1.82021	0.860328	941.082	15.9381	937.904	12.9537	930.431	22.1382	930.431	22.1382	101.145
14SW01-245	164.913	68497	1.5606	6.55131	2.54063	9.69053	3.15106	0.460441	1.86397	0.591539	2441.51	37.8838	2405.81	29.0104	2375.71	43.3175	2375.71	43.3175	102.769
14SW01-246	265.25	37647.3	6.62997	14.3302	0.722719	1.48642	1.91295	0.154488	1.77118	0.925886	926.072	15.2787	924.857	11.6124	921.98	14.8715	921.98	14.8715	100.444
14SW01-247	81.6733	3070.39	1.29583	19.265	2.43283	0.522501	3.20257	0.0730055	2.08274	0.650332	454.237	9.13495	426.82	11.1603	281.359	55.6836	454.237	9.13495	161.444
14SW01-248	68.4259	12121.4	1.25353	10.1307	0.815346	3.82691	2.27676	0.281182	2.12576	0.933677	1597.31	30.0754	1598.42	18.3305	1599.87	15.2153	1599.87	15.2153	99.8399
14SW01-249	144.987	8615.1	0.965461	17.9029	1.52813	0.569251	2.40313	0.073914	1.85468	0.771778	459.693	8.22896	457.53	8.85175	446.658	33.9638	459.693	8.22896	102.918
14SW01-250	207.148	22725.2	1.31667	8.73482	0.655789	5.20522	2.56722	0.329755	2.48205	0.966823	1837.2	39.6784	1853.47	21.8697	1871.77	11.8286	1871.77	11.8286	98.1529
14SW01-251	84.5153	79362.2	0.635043	5.39252	0.45501	12.5537	2.33244	0.490979	2.28762	0.980787	2574.91	48.5626	2646.76	21.9392	2702.14	7.51236	2702.14	7.51236	95.2915
14SW01-252	346.27	134095	5.53188	17.7638	0.940901	0.595236	1.7324	0.0766873	1.45462	0.839656	476.319	6.67886	474.206	6.5637	463.971	20.8695	476.319	6.67886	102.662
14SW01-253	167.584	44614.2	1.42714	9.09864	0.514655	4.94037	2.10009	0.326013	2.03605	0.969507	1819.03	32.2699	1809.18	17.7361	1797.84	9.36673	1797.84	9.36673	101.178
14SW01-254	130.319	3509.12	1.08153	20.0475	2.43944	0.366048	3.04532	0.0532226	1.82294	0.598603	334.276	5.93835	316.72	8.28599	189.459	56.7561	334.276	5.93835	NA
14SW01-255	86.847	2652.02	2.60291	20.7342	3.25713	0.290774	3.94463	0.0437262	2.22514	0.564092	275.888	6.00938	259.169	9.02305	110.567	76.9035	275.888	6.00938	NA
14SW01-256	358.075	12218.2	3.24197	18.1585	0.995598	0.530907	2.19151	0.0699193	1.95231	0.89085	435.67	8.22456	432.412	7.71705	415.071	22.249	435.67	8.22456	104.963
14SW01-257	561.36	21086.5	8.08537	17.2003	0.726357	0.643816	2.03911	0.080315	1.90535	0.934405	498.003	9.13145	504.666	8.10938	534.983	15.9184	498.003	9.13145	93.0876
14SW01-258	381.373	58225.9	1.14949	17.7431	0.852778	0.585701	2.35584	0.0753708	2.19608	0.932184	468.432	9.92226	468.118	8.83571	466.56	18.9004	468.432	9.92226	100.401
14SW01-259	345.333	7368.88	1.38317	18.1962	1.01142	0.542608	1.95836	0.0716087	1.67696	0.856308	445.84	7.22388	440.143	6.99455	410.432	22.6218	445.84	7.22388	108.627
14SW01-260	499.951	34980.2	5.03049	14.185	0.609375	1.47021	2.02412	0.151255	1.93021	0.953606	907.993	16.3479	918.215	12.233	942.851	12.4743	942.851	12.4743	96.3029
14SW01-263	93.2815	10614.2	1.30194	9.1458	0.570694	4.62653	2.73205	0.306885	2.67178	0.977939	1725.36	40.4449	1754.07	22.8143	1788.42	10.3969	1788.42	10.3969	96.4738
14SW01-264	67.7576	25405.2	1.67268	9.69605	0.892129	4.04528	2.39485	0.284474	2.22248	0.928025	1613.85	31.7305	1643.35	19.4996	1681.27	16.4752	1681.27	16.4752	95.9901
14SW01-265	568.941	18174.5	1.82563	18.3818	0.768944	0.477289	2.20443	0.0636307	2.06597	0.937191	397.668	7.96743	396.211	7.23184	387.697	17.2668	397.668	7.96743	NA
14SW01-266	310.353	24369.2	2.06019	18.027	1.10012	0.557434	2.26888	0.0728813	1.98433	0.874584	453.491	8.68952	449.855	8.24585	431.289	24.5195	453.491	8.68952	105.148
14SW01-267	354.81	100620	3.34478	6.26968	0.947632	8.71669	3.60367	0.396365	3.47684	0.964806	2152.28	63.623	2308.82	32.8367	2450.33	16.0336	2450.33	16.0336	87.8364
14SW01-268	242.89	9335.4	1.67416	18.3355	1.15764	0.56108	2.19181	0.0746132	1.86115	0.849141	463.889	8.33035	452.229	7.99909	393.357	25.9693	463.889	8.33035	117.931
14SW01-269	92.2211	5040.8	1.19837	18.4236	1.85795	0.562568	2.95923	0.0751707	2.30328	0.778337	467.233	10.3809	453.196	10.8184	382.585	41.7379	467.233	10.3809	122.125
14SW01-270	130.436	23743.7	1.54003	15.4422	1.0919	1.14247	2.34643	0.127953	2.0769	0.88513	776.178	15.1878	773.68	12.7055	766.457	23.0031	776.178	15.1878	101.268
14SW01-271	87.4011	27504.8	1.18056	8.04046	1.22195	6.11839	2.49725	0.356793	2.17786	0.872105	1966.96	36.9195	1992.87	21.7978	2019.85	21.656	2019.85	21.656	97.3815
14SW01-272	483.36	13841.6	1.17861	18.0683	0.780157	0.547729	2.18057	0.0717766	2.03623	0.933807	446.85	8.79072	443.508	7.83573	426.183	17.4015	446.85	8.79072	104.849
14SW01-273	361.614	39102.2	1.55369	14.2526	0.790393	1.56398	2.07736	0.161668	1.92112	0.924789	966.038	17.2351	956.043	12.8671	933.115	16.2091	933.115	16.2091	103.528
14SW01-274	584.897	19650.5	2.05049	17.9087	0.874829	0.563143	2.6432	0.0731445	2.49423	0.94364	455.072	10.9592	453.57	9.66924	445.942	19.4451	455.072	10.9592	102.047
14SW01-275	377.291	6598.22	1.8882	20.1235	1.28975	0.289606	2.19382	0.0422678	1.77465	0.808932	266.874	4.6394	258.249	5.00248	180.645	30.0584	266.874	4.6394	NA
14SW01-276	225.289	3368.38	2.5837	20.5818	1.95968	0.294817	2.55752	0.0440084	1.64334	0.642552	277.631	4.46557	262.344	5.91286	127.949	46.1202	277.631	4.46557	NA
14SW01-277	176.849	10462	0.970792	16.5823	4.53706	0.535278	5.51732	0.0643757	3.13941	0.569009	402.182	12.2403	435.306	19.5346	614.528	98.0466	402.182	12.2403	65.4456
14SW01-278	449.437	17332.1	0.698237	19.2921	1.13371	0.327448	1.97457	0.0458163	1.61667	0.818745	288.785	4.56568	287.615	4.94574	278.145	25.9489	288.785	4.56568	NA
14SW01-279	251.57	6431.31	0.967748	19.9666	1.38464	0.309277	3.23799	0.0447868	2.927	0.903958	282.436	8.08842	273.62	7.76657	198.883	32.1633	282.436	8.08842	NA
14SW01-280	677.937	13376.5	1.77327	19.2827	0.937018	0.314351	2.01687	0.0439625	1.78599	0.885526	277.347	4.84836	277.548	4.89796	279.261	21.4727	277.347	4.84836	NA
14SW01-281	68.1256	1365.22	0.461494	24.3822	5.09096	0.219811	5.3628	0.0388706	1.68574	0.31434	245.829	4.06602	201.753	9.81279	-286.734	129.843	245.829	4.06602	NA
14SW01-282	86.4243	2518.59	1.56583	21.2824	4.4675	0.251395	5.1097	0.0388039	2.48	0.485353	245.415	5.9719	227.709	10.4232	48.5594	106.742	245.415	5.9719	NA
14SW01-283	67.6428	12087.2	0.883702	10.33	0.980509	3.59643	2.30467	0.269446	2.08569	0.904984	1537.99	28.5383	1548.74	18.312	1563.43	18.3832	1563.43	18.3832	98.3727
14SW01-284	168.217	12174.1	1.19322	14.6587	1.02176	1.3722	2.34233	0.145886	2.10773	0.899842	877.861	17.2984	877.108	13.7585	875.195	21.1439	877.861	17.2984	100.305
14SW01-285	65.089	15634.9	1.25868	9.59908	1.16859	3.61543	3.35504	0.251703	3.14495	0.93738	1447.25	40.7685	1552.93	26.6917	1699.81	21.5285	1699.81	21.5285	85.1419
14SW01-287	327.632	12694.3	2.57472	16.9333	0.991519	0.626496	2.57351	0.0769413	2.37484	0.9228	477.84	10.9376	493.911	10.0655	569.15	21.5907	477.84	10.9376	83.9567
14SW01-288	704.702	45297.7	1.21617	17.8598	0.99486	0.543047	2.36954	0.0703418	2.15057	0.907592	438.214	9.11094	440.431	8.46762	452.012	22.1114	438.214	9.11094	96.9475
14SW01-289	325.541	15197	9.14789	14.4733	0.594447	1.49964	1.63206	0.157418	1.51995	0.931308	942.411	13.3263	930.24	9.94234	901.489	12.2522	901.489	12.2522	104.539
14SW01-290	108.296	23292.5	1.62365	9.09994	0.476471	5.1118	1.93753	0.337373	1.87803	0.969291	1874.02	30.5409	1838.07	16.4559	1797.58	8.67204	1797.58	8.67204	104.252
14SW01-291	109.166	5351.43	1.09336	19.9247	2.31368	0.334734	3.35137	0.0483715	2.42458	0.723458	304.516	7.21155	293.173	8.5343	203.732	53.706	304.516	7.21155	NA
14SW01-292	248.204	25365	3.43407	14.2903	0.583919	1.49989	2.00949	0.155453	1.92278	0.95685	931.457	16.6761	930.341	12.2426	927.677	11.9708	927.677	11.9708	100.408
14SW01-293	362.992	38856.1	3.92051	14.4108	0.629666	1.47459	2.44477	0.154119	2.36229	0.966263	924.012	20.3357	920.011	14.7933	910.41	12.9844	910.41	12.9844	101.494
14SW01-295	551.734	18832	153.557	18.1203	0.722543	0.529751	2.24652	0.0696202	2.12715	0.946866	433.867	8.92529	431.644	7.89949	419.776	16.1341	433.867	8.92529	103.357
14SW01-296	71.1527	3188.31	0.974821	19.3514	2.37847	0.497112	3.2225	0.0697695	2.17425	0.67471	434.767	9.14121	409.746	10.8652	271.071	54.5283	434.767	9.14121	160.389
14SW01-297	72.408	10698.4	0.668409	11.6469	0.845195	2.78655	2.01665	0.235384	1.83099	0.907936	1362.66	22.4895	1351.94	15.0701	1335	16.3445	1335	16.3445	102.071
14SW01-298	106.726	32238	1.39832	8.59441	0.576638	5.65937	2.27074	0.352762	2.1963	0.967219	1947.78	36.9212	1925.19	19.5968	1900.94	10.3647	1900.94	10.3647	102.464
14SW01-299	432.71	27660.1	1.73191	14.3469	0.689977	1.42895	1.76	0.148687	1.61912	0.919952	893.597	13.5104	901.11	10.5137	919.597	14.198	919.597	14.198	97.1727
14SW01-300	466.472	32137.2	1.75664	19.5128	1.06384	0.313719	2.33735	0.0443976	2.08121	0.890415	280.034	5.70333	277.06	5.66758	252.042	24.4869	280.034	5.70333	NA

## Sheet: 14SW04
							Isotope ratios						Apparent ages (Ma)
Analysis	U	206Pb	U/Th	206Pb*	±	207Pb*	±	206Pb*	±	error	206Pb*	±	207Pb*	±	206Pb*	±	Best age	±	Conc
	(ppm)	204Pb		207Pb*	(%)	235U*	(%)	238U	(%)	corr.	238U*	(Ma)	235U	(Ma)	207Pb*	(Ma)	(Ma)	(Ma)	(%)
14SW04_000-100-45	710.207	3867.56	0.732819	21.4037	3.5204	0.0494839	4.10281	0.00768161	2.10708	0.513572	49.3296	1.03545	49.0415	1.96426	34.9772	84.3043	49.3296	1.03545	NA
14SW04_000-100-81	75.9983	1383.36	1.6483	23.5716	4.60993	0.218833	5.01506	0.0374111	1.97468	0.393749	236.765	4.59053	200.938	9.14293	-201.281	115.585	236.765	4.59053	NA
14SW04-157	331.763	40432.7	0.854706	19.4065	1.6609	0.279343	2.62457	0.0393173	2.03219	0.774292	248.6	4.95584	250.136	5.81894	264.584	38.1157	248.6	4.95584	NA
14SW04_000-100-83	627.239	4903.22	2.91732	15.9753	1.22815	0.339538	2.07117	0.0393401	1.66775	0.805221	248.741	4.06937	296.821	5.33069	694.571	26.1566	248.741	4.06937	NA
14SW04-285	157.209	73266.9	0.893198	19.5999	2.31873	0.279413	3.18415	0.0397192	2.18227	0.685353	251.092	5.37416	250.192	7.06101	241.775	53.4657	251.092	5.37416	NA
14SW04-188	109.018	3373.41	0.628572	21.0499	2.85042	0.263997	3.20561	0.040304	1.46664	0.457522	254.717	3.66294	237.883	6.79831	74.7671	67.7531	254.717	3.66294	NA
14SW04-269	284.939	14204.7	1.71307	19.4556	1.74324	0.289577	2.30368	0.040861	1.506	0.653736	258.167	3.81117	258.227	5.25258	258.764	40.0467	258.167	3.81117	NA
14SW04_000-100-80	128.418	3479.73	3.49767	17.27	3.95033	0.326736	4.22174	0.0409248	1.48927	0.352763	258.563	3.77451	287.071	10.5572	526.152	86.6339	258.563	3.77451	NA
14SW04_000-100-96	317.103	4996.84	1.51294	19.2534	1.90037	0.294944	2.50653	0.0411857	1.63441	0.65206	260.178	4.16771	262.444	5.79691	282.742	43.4689	260.178	4.16771	NA
14SW04_000-100-82	304.665	15485.1	1.61887	18.4091	1.44282	0.316828	2.0641	0.0423014	1.47607	0.715116	267.082	3.86178	279.46	5.04266	384.361	32.4102	267.082	3.86178	NA
14SW04-178	547.348	40584.1	2.47656	19.3641	1.08335	0.305529	1.78625	0.042909	1.42023	0.795089	270.839	3.76685	270.709	4.24464	269.566	24.8332	270.839	3.76685	NA
14SW04-203	576.227	34498.5	1.43458	18.9903	1.18315	0.312238	2.07777	0.0430048	1.70801	0.822039	271.431	4.53982	275.914	5.02	314.125	26.938	271.431	4.53982	NA
14SW04_000-100-4	538.689	11985.6	1.63331	18.4191	1.20808	0.324544	2.52706	0.0433552	2.21959	0.878329	273.597	5.94566	285.392	6.28721	383.133	27.1331	273.597	5.94566	NA
14SW04-225	203.342	13045.7	1.22872	19.5276	1.65092	0.307472	2.72374	0.0435465	2.16639	0.795371	274.778	5.82767	272.22	6.50392	250.257	38.0017	274.778	5.82767	NA
14SW04-255	516.305	15549.3	1.01346	18.5138	2.64094	0.325778	3.55052	0.0437437	2.3731	0.668381	275.997	6.41145	286.338	8.85898	371.604	59.4653	275.997	6.41145	NA
14SW04_000-100-90	58.5348	1891.81	1.56665	20.9553	4.6237	0.28795	5.43097	0.0437633	2.84901	0.524586	276.117	7.70052	256.945	12.3295	85.465	109.721	276.117	7.70052	NA
14SW04_000-100-30	964.374	38311.9	3.86533	18.0484	0.908649	0.335148	2.11575	0.0438707	1.91069	0.903081	276.781	5.17651	293.489	5.39269	428.643	20.2584	276.781	5.17651	NA
14SW04-127	355.008	12428	2.2996	19.6756	1.22151	0.308193	1.71854	0.0439794	1.20883	0.70341	277.452	3.28279	272.779	4.11094	232.846	28.1813	277.452	3.28279	NA
14SW04-158	63.6471	2779.68	1.29776	21.1955	4.58134	0.28751	5.28907	0.0441973	2.64302	0.499714	278.797	7.2116	256.598	11.9931	58.3646	109.245	278.797	7.2116	NA
14SW04-251	408.322	17556.8	0.823924	19.5959	1.2571	0.311121	2.38405	0.0442174	2.02569	0.849682	278.922	5.52959	275.05	5.7443	242.251	28.9484	278.922	5.52959	NA
14SW04-193	167.464	9246.86	0.783463	19.7066	1.90155	0.310402	2.27602	0.0443644	1.25075	0.549535	279.829	3.42509	274.493	5.47431	229.215	43.9282	279.829	3.42509	NA
14SW04_000-100-60	220.778	4890.44	1.07178	19.0523	1.86713	0.322252	2.62646	0.0445289	1.8472	0.703302	280.844	5.07636	283.633	6.49962	306.689	42.5536	280.844	5.07636	NA
14SW04-174	366.303	17574.2	0.942362	19.4731	1.10412	0.315408	2.10652	0.0445457	1.79397	0.85163	280.948	4.93188	278.364	5.12874	256.702	25.4002	280.948	4.93188	NA
14SW04-219	246.397	11960.5	0.758313	19.2979	1.57407	0.320051	2.61402	0.044795	2.08696	0.798372	282.486	5.76808	281.942	6.43537	277.454	36.0432	282.486	5.76808	NA
14SW04-233	104.226	2432.78	1.2509	21.3282	2.88673	0.290943	3.34874	0.0450049	1.69731	0.50685	283.781	4.71217	259.301	7.66338	43.4611	69.0245	283.781	4.71217	NA
14SW04-167	457.741	26345.8	1.91128	19.3713	1.10833	0.321547	1.99361	0.0451754	1.65714	0.831223	284.833	4.61732	283.092	4.92533	268.708	25.4129	284.833	4.61732	NA
14SW04-216	152.293	46390.2	0.811096	19.7554	2.47471	0.315884	2.90121	0.0452598	1.51421	0.521925	285.354	4.22663	278.732	7.07175	223.498	57.2525	285.354	4.22663	NA
14SW04-299	118.012	5597.16	2.88872	20.1013	2.40292	0.312835	2.96218	0.0456078	1.73219	0.584768	287.499	4.87062	276.376	7.16728	183.212	55.9681	287.499	4.87062	NA
14SW04-247	375.871	26922.1	1.50203	19.493	1.314	0.325186	2.07787	0.0459737	1.60964	0.77466	289.755	4.56075	285.884	5.17734	254.365	30.2226	289.755	4.56075	NA
14SW04-177	144.742	8966.02	1.0575	19.7618	2.17914	0.321297	2.98609	0.0460503	2.04159	0.6837	290.227	5.79383	282.9	7.37304	222.769	50.4011	290.227	5.79383	NA
14SW04_000-100-18	374.171	14381.7	0.678359	17.541	1.61801	0.366655	2.42895	0.0466457	1.81158	0.745828	293.895	5.2046	317.172	6.61688	491.909	35.696	293.895	5.2046	NA
14SW04-180	256.441	15154.3	1.27291	19.5296	1.44579	0.330219	1.90395	0.0467729	1.23885	0.650671	294.679	3.56844	289.733	4.7992	250.018	33.2907	294.679	3.56844	NA
14SW04-213	154.73	7654.89	0.814745	18.9476	2.45787	0.340635	2.99572	0.0468104	1.71266	0.571702	294.909	4.937	297.653	7.7289	319.206	55.8707	294.909	4.937	NA
14SW04-250	140.571	20399.8	1.02951	19.1755	2.33201	0.337013	3.04783	0.0468696	1.9624	0.643869	295.274	5.66376	294.906	7.80082	291.966	53.2811	295.274	5.66376	NA
14SW04_000-100-58	136.124	2170.42	2.66764	20.7548	2.89857	0.313359	3.69322	0.0471692	2.28869	0.619702	297.119	6.64581	276.781	8.94756	108.21	68.4503	297.119	6.64581	NA
14SW04-240	196.311	8575.88	0.847893	19.7134	1.54852	0.330556	2.4946	0.0472614	1.95578	0.784008	297.686	5.68971	289.99	6.29286	228.456	35.7564	297.686	5.68971	NA
14SW04_000-100-42	372.052	8456.73	1.33508	18.3334	1.09687	0.364671	2.45659	0.0484889	2.19811	0.894782	305.237	6.55309	315.696	6.66564	393.614	24.6048	305.237	6.55309	NA
14SW04_000-100-13	674.425	9351.24	1.21566	17.5623	1.6111	0.385674	1.97277	0.0491247	1.13849	0.577103	309.146	3.43653	331.204	5.57531	489.215	35.5245	309.146	3.43653	NA
14SW04-164	74.433	5483.57	1.64398	19.9481	3.64023	0.342844	4.16423	0.0496018	2.02225	0.485625	312.076	6.16066	299.325	10.7957	201.039	84.5541	312.076	6.16066	NA
14SW04-131	125.693	4024.52	1.37747	19.8174	2.25715	0.346265	2.68431	0.0497684	1.45285	0.541238	313.099	4.44016	301.908	7.01047	216.289	52.2671	313.099	4.44016	NA
14SW04-261	513.615	11422.3	1.91648	19.4579	0.862911	0.354413	1.91959	0.0500155	1.7147	0.893266	314.617	5.26521	308.035	5.10036	258.496	19.8393	314.617	5.26521	NA
14SW04_000-100-29	210.109	2147.23	1.70498	17.6704	2.9544	0.392599	3.73669	0.0503146	2.28787	0.612273	316.453	7.06521	336.266	10.6968	475.638	65.3441	316.453	7.06521	NA
14SW04-119	383.036	53159.5	0.642646	18.8158	1.14215	0.371695	2.42374	0.0507233	2.13776	0.882009	318.96	6.65268	320.909	6.66887	335.062	25.873	318.96	6.65268	NA
14SW04-254	49.0286	5090.69	0.738904	19.8652	3.2752	0.353488	4.06125	0.0509292	2.40141	0.5913	320.224	7.50204	307.341	10.7703	210.668	75.9419	320.224	7.50204	NA
14SW04-175	158.469	3954.08	0.982514	19.7611	1.68917	0.358288	2.42805	0.0513502	1.74417	0.718343	322.806	5.49165	310.936	6.50331	222.863	39.0739	322.806	5.49165	NA
14SW04_000-100-79	148.841	7605.21	1.04205	18.3351	2.03562	0.38619	2.67117	0.051355	1.72957	0.647493	322.835	5.44614	331.582	7.55645	393.4	45.6667	322.835	5.44614	NA
14SW04_000-100-89	125.901	3851.06	0.452097	15.9823	3.57003	0.444837	4.0273	0.0515631	1.86386	0.462807	324.111	5.89163	373.657	12.5906	693.641	76.1251	324.111	5.89163	NA
14SW04-129	226.67	17539.8	0.724105	19.0762	1.35018	0.373298	2.07865	0.0516473	1.58045	0.760323	324.627	5.00352	322.095	5.73729	303.836	30.7832	324.627	5.00352	NA
14SW04_000-100-21	292.408	13422	0.826077	18.1314	1.58407	0.392934	2.72094	0.0516712	2.21229	0.813062	324.774	7.00696	336.51	7.79375	418.411	35.4015	324.774	7.00696	NA
14SW04-280	105.775	1702.35	10.9641	20.4655	2.93529	0.351323	3.39177	0.0521468	1.69946	0.501054	327.688	5.42976	305.715	8.95394	141.238	68.9297	327.688	5.42976	NA
14SW04_000-100-68	191.318	4998.24	0.791865	18.3045	2.34262	0.393135	3.23436	0.0521912	2.23007	0.689493	327.96	7.13081	336.657	9.26784	397.152	52.5005	327.96	7.13081	NA
14SW04-198	253.358	21633.7	1.21949	19.0649	1.43552	0.385376	2.4477	0.0532866	1.98256	0.809967	334.668	6.4657	330.986	6.91372	305.188	32.7104	334.668	6.4657	NA
14SW04_000-100-22	75.7667	2225.3	0.643884	18.4428	8.63798	0.402957	8.94373	0.0538994	2.31854	0.259237	338.417	7.64395	343.791	26.0891	380.251	194.512	338.417	7.64395	NA
14SW04_000-100-19	101.859	1552.2	0.504934	19.3508	5.22057	0.385148	5.85788	0.0540536	2.65716	0.453604	339.361	8.78412	330.819	16.5402	271.143	119.751	339.361	8.78412	NA
14SW04-191	131.978	7218.31	0.60147	19.6119	1.96668	0.388069	2.51401	0.0551985	1.56601	0.622915	346.358	5.28089	332.958	7.13678	240.376	45.3283	346.358	5.28089	NA
14SW04_000-100-55	612.73	22973	2.2111	17.4061	1.01667	0.450921	2.13434	0.0569247	1.87665	0.879263	356.896	6.51565	377.924	6.7353	508.893	22.3705	356.896	6.51565	NA
14SW04_000-100-2	598.658	12642.4	0.497183	16.0175	3.88373	0.498554	4.29499	0.0579169	1.83402	0.427014	362.945	6.47257	410.723	14.5098	688.939	82.8825	362.945	6.47257	NA
14SW04-204	554.943	47874.8	0.573067	18.539	0.807502	0.436271	2.12356	0.0586598	1.96404	0.92488	367.47	7.01542	367.619	6.54969	368.538	18.1757	367.47	7.01542	NA
14SW04_000-100-85	54.2295	2846.58	425.847	18.8066	3.57917	0.434866	5.216	0.0593149	3.79422	0.727421	371.458	13.6956	366.626	16.0527	336.205	81.1184	371.458	13.6956	NA
14SW04-272	39.9827	955.203	0.489689	15.9778	13.0114	0.512119	14.0027	0.0593454	5.17489	0.369564	371.643	18.6883	419.873	48.1895	694.201	278.435	371.643	18.6883	NA
14SW04_000-100-14	709.733	47481.6	2.3111	17.5184	0.854564	0.472833	2.19512	0.0600759	2.02195	0.92111	376.087	7.38672	393.144	7.15566	494.73	18.8395	376.087	7.38672	NA
14SW04_000-100-98	90.5549	24090.1	2.1672	17.3498	2.27477	0.497119	2.85113	0.0625539	1.71883	0.602858	391.139	6.52311	409.75	9.61311	515.985	49.9718	391.139	6.52311	NA
14SW04-104	225.726	12262.4	0.821351	18.6369	1.04987	0.473326	1.576	0.0639784	1.1754	0.74581	399.775	4.55621	393.484	5.14105	356.655	23.6935	399.775	4.55621	NA
14SW04_000-100-95	224.79	11306.7	1.62728	17.4295	1.22112	0.512138	2.02366	0.0647396	1.61372	0.797423	404.385	6.32517	419.886	6.95938	505.941	26.8857	404.385	6.32517	79.9273
14SW04_000-100-39	527.056	6036.7	0.430074	16.3369	1.21662	0.55744	2.46161	0.0660492	2.13994	0.869327	412.309	8.54694	449.859	8.94636	646.676	26.1543	412.309	8.54694	63.7582
14SW04-r33	51.7482	7206.43	1.21514	18.6844	3.21399	0.492423	4.0935	0.0667293	2.53516	0.619313	416.42	10.2232	406.561	13.7151	350.954	72.6324	416.42	10.2232	118.654
14SW04_000-100-43	157.597	6751.94	1.19693	17.8241	1.69636	0.520519	2.56126	0.067289	1.91897	0.749227	419.802	7.79916	425.498	8.90307	456.485	37.6402	419.802	7.79916	91.964
14SW04-141	219.583	13668.2	0.612338	18.1036	1.40824	0.514056	2.77364	0.0674954	2.38954	0.86152	421.049	9.73962	421.173	9.56227	421.831	31.4345	421.049	9.73962	99.8145
14SW04-r33	169.398	19046	0.846931	17.9997	1.50901	0.521414	2.22815	0.0680684	1.63937	0.735754	424.508	6.73507	426.095	7.75387	434.671	33.6301	424.508	6.73507	97.6618
14SW04-197	560.931	7686.93	1.13965	14.2938	5.21648	0.658303	5.48757	0.0682453	1.70348	0.310424	425.576	7.01546	513.576	22.1229	927.191	107.179	425.576	7.01546	45.8995
14SW04-r33	96.0205	10368.9	1.16976	18.4658	2.11646	0.509996	2.74657	0.0683021	1.75051	0.637342	425.918	7.21477	418.447	9.41943	377.443	47.6147	425.918	7.21477	112.843
14SW04-r33	221.935	19490	0.768784	18.1597	1.08499	0.518815	2.02444	0.0683313	1.70914	0.844253	426.094	7.04709	424.359	7.02182	414.922	24.2476	426.094	7.04709	102.693
14SW04-r33	76.3588	5191.85	1.04382	18.918	3.01244	0.498668	3.4039	0.0684204	1.58485	0.465599	426.632	6.54261	410.8	11.5009	322.801	68.4237	426.632	6.54261	132.165
14SW04-r33	114.327	14565.5	0.929605	18.382	2.00971	0.513818	2.86592	0.0685016	2.04317	0.712919	427.122	8.44401	421.013	9.87741	387.665	45.1223	427.122	8.44401	110.178
14SW04_000-100-12	703.388	30331.1	1.65097	16.9632	1.03664	0.556826	2.56194	0.0685056	2.34284	0.91448	427.146	9.68301	449.459	9.30444	565.272	22.5911	427.146	9.68301	75.5647
14SW04-165	293.217	13219.6	1.22043	18.016	0.999213	0.526015	1.88623	0.0687313	1.59982	0.848159	428.508	6.63248	429.162	6.6019	432.652	22.2611	428.508	6.63248	99.0422
14SW04-273	250.707	13837.6	1.86813	17.9358	1.60945	0.528714	2.11883	0.0687765	1.37808	0.650397	428.78	5.71671	430.956	7.44095	442.582	35.7971	428.78	5.71671	96.8817
14SW04-106	170.619	10846.8	0.762867	18.5521	1.46958	0.512846	2.39875	0.0690048	1.89587	0.790357	430.157	7.88907	420.361	8.25689	366.946	33.1007	430.157	7.88907	117.226
14SW04-r33	161.663	15160.6	0.899203	18.077	1.13582	0.527453	1.96608	0.0691528	1.6048	0.816244	431.05	6.69129	430.118	6.89372	425.109	25.3382	431.05	6.69129	101.398
14SW04_000-100-7	433.048	17345.5	1.06483	17.1115	1.05506	0.558779	2.41897	0.0693467	2.17676	0.899869	432.218	9.09989	450.731	8.80496	546.289	23.0728	432.218	9.09989	79.119
14SW04-154	206.7	9983.19	1.1509	18.1536	1.18724	0.531304	1.96262	0.0699527	1.5628	0.796282	435.871	6.58661	432.675	6.9144	415.674	26.5287	435.871	6.58661	104.859
14SW04_000-100-27	198.954	10989.9	1.68648	17.1008	1.60641	0.564259	2.7537	0.0699831	2.23659	0.812212	436.054	9.43021	454.295	10.0863	547.652	35.0703	436.054	9.43021	79.6225
14SW04_000-100-44	240.674	9256.93	1.43329	17.3192	1.36255	0.560281	2.317	0.0703771	1.87402	0.808811	438.427	7.94304	451.709	8.44829	519.869	29.8904	438.427	7.94304	84.3343
14SW04_000-100-20	212.907	8989.48	1.32547	16.8535	1.47763	0.576669	2.83146	0.0704881	2.41533	0.853031	439.096	10.2525	462.318	10.5158	579.379	32.1045	439.096	10.2525	75.7873
14SW04_000-100-36	54.8177	4925.97	1.92353	17.8291	3.10894	0.547052	4.26816	0.0707386	2.92433	0.685149	440.604	12.4543	443.064	15.326	455.865	69.0002	440.604	12.4543	96.6523
14SW04-296	274.455	26043.2	2.84609	18.1395	1.03968	0.540166	2.41293	0.0710643	2.17746	0.902411	442.564	9.31331	438.534	8.59301	417.408	23.2247	442.564	9.31331	106.027
14SW04-205	317.192	15066.3	11.4812	18.1591	0.962975	0.539758	1.73939	0.0710874	1.4485	0.832763	442.704	6.19732	438.265	6.19125	414.993	21.5205	442.704	6.19732	106.678
14SW04_000-100-23	273.6	102743	1.55536	16.7558	0.876187	0.587009	1.65335	0.071336	1.4021	0.848032	444.2	6.01838	468.956	6.20964	592.028	18.9953	444.2	6.01838	75.0301
14SW04-284	235.41	20206.8	1.70123	18.1731	1.32322	0.541359	2.08357	0.071353	1.60945	0.77245	444.302	6.90997	439.32	7.43065	413.278	29.5799	444.302	6.90997	107.507
14SW04-132	556.909	45021.7	0.532214	17.9407	0.688841	0.551189	1.46379	0.0717198	1.29158	0.882353	446.509	5.57182	445.775	5.28139	441.971	15.3434	446.509	5.57182	101.027
14SW04_000-100-97	164.361	7513.89	1.32191	17.3302	1.89033	0.570635	2.63216	0.0717234	1.83164	0.695869	446.53	7.90199	458.425	9.71043	518.473	41.5039	446.53	7.90199	86.1242
14SW04-116	580.664	20231	0.780154	17.989	0.94383	0.549984	1.88172	0.0717558	1.6279	0.865112	446.725	7.02598	444.986	6.77976	435.985	21.0163	446.725	7.02598	102.463
14SW04-249	552.038	37402	2.26993	18.0143	0.81037	0.549238	1.5821	0.0717592	1.3588	0.858859	446.745	5.86481	444.497	5.69522	432.856	18.0539	446.745	5.86481	103.209
14SW04-294	106.508	7527.73	0.693985	18.3934	2.01372	0.539026	2.64648	0.071907	1.7172	0.648862	447.635	7.42597	437.782	9.41183	386.27	45.2212	447.635	7.42597	115.887
14SW04-135	58.7578	2605.48	0.611365	19.6456	2.48117	0.504979	2.9049	0.0719511	1.51072	0.520057	447.9	6.53678	415.067	9.89734	236.396	57.2504	447.9	6.53678	189.47
14SW04-109	144.47	150113	0.586418	17.8451	1.40947	0.556259	1.75523	0.0719935	1.04605	0.595964	448.155	4.52869	449.088	6.37035	453.893	31.3065	448.155	4.52869	98.7358
14SW04-148	162.861	10869.4	1.23062	18.4028	1.21046	0.541562	1.77833	0.0722821	1.30279	0.73259	449.89	5.66127	439.454	6.34359	385.127	27.1932	449.89	5.66127	116.816
14SW04_000-100-56	435.646	14097.3	1.53906	16.1985	3.52211	0.615698	3.91694	0.0723338	1.71381	0.437538	450.201	7.45234	487.147	15.1571	664.932	75.4516	450.201	7.45234	67.7063
14SW04-253	177.889	9863.17	1.13799	17.9297	1.52773	0.557027	2.72149	0.0724348	2.25223	0.827573	450.808	9.80636	449.589	9.88622	443.341	33.9736	450.808	9.80636	101.684
14SW04-271	97.8244	12023.4	1.5513	18.2683	1.9243	0.550829	2.4923	0.0729816	1.58386	0.635503	454.094	6.94475	445.54	8.98864	401.585	43.108	454.094	6.94475	113.075
14SW04-252	339.624	31634.1	1.47626	17.9106	0.738453	0.561872	1.83239	0.0729871	1.677	0.9152	454.127	7.35365	452.744	6.69337	445.706	16.4147	454.127	7.35365	101.889
14SW04-133	149.967	10326.9	0.740046	18.2197	1.39856	0.553972	2.24492	0.0732029	1.75605	0.782232	455.423	7.7215	447.596	8.12616	407.545	31.2962	455.423	7.7215	111.748
14SW04-159	115.355	7122.25	0.678125	18.3895	1.71466	0.549053	2.65725	0.0732291	2.03	0.76395	455.581	8.92907	444.376	9.56363	386.75	38.5104	455.581	8.92907	117.797
14SW04-228	596.408	49580.9	2.04306	17.9278	0.846744	0.565464	1.97317	0.0735245	1.78225	0.903243	457.355	7.86877	455.077	7.23707	443.568	18.8497	457.355	7.86877	103.108
14SW04_000-100-1	248.547	9753.58	6.77005	17.1833	1.18139	0.590499	2.27414	0.0735908	1.94319	0.854475	457.753	8.58656	471.186	8.57319	537.165	25.8311	457.753	8.58656	85.2165
14SW04-153	136.062	16389	1.09251	18.0634	1.49589	0.56235	1.9636	0.0736724	1.27202	0.647798	458.243	5.62657	453.055	7.17659	426.795	33.3736	458.243	5.62657	107.368
14SW04-245	316.501	81523.5	39.8066	17.8453	1.00444	0.569648	1.91071	0.0737275	1.6254	0.850677	458.574	7.19472	457.787	7.04104	453.86	22.2958	458.574	7.19472	101.039
14SW04_000-100-32	59.0898	1289.06	0.591591	19.2882	4.49261	0.529295	5.93032	0.0740439	3.87106	0.652758	460.473	17.2035	431.342	20.8437	278.603	102.9	460.473	17.2035	165.28
14SW04_000-100-87	292.925	14226.2	1.44783	17.1726	1.03821	0.594608	1.54958	0.0740569	1.15036	0.742367	460.551	5.11316	473.806	5.86713	538.525	22.7266	460.551	5.11316	85.5207
14SW04-136	174.088	13318.5	2.37815	18.1413	1.29147	0.563073	1.8593	0.074085	1.33757	0.719394	460.72	5.94739	453.524	6.80098	417.194	28.8517	460.72	5.94739	110.433
14SW04-214	195.619	19889.8	1.9078	18.1251	1.20697	0.565274	1.99259	0.0743083	1.58545	0.795672	462.06	7.06935	454.954	7.30676	419.188	26.9536	462.06	7.06935	110.228
14SW04_000-100-46	168.663	3327.77	0.900708	17.3022	1.88184	0.594201	2.9361	0.0745649	2.25374	0.767599	463.599	10.0815	473.547	11.1124	522.017	41.2871	463.599	10.0815	88.8093
14SW04-140	182.162	21069.1	2.0325	18.1414	1.65221	0.568692	2.17866	0.0748252	1.42012	0.651834	465.16	6.37315	457.168	8.01988	417.171	36.9323	465.16	6.37315	111.504
14SW04-295	347.977	29801.1	1.79489	17.8311	0.859161	0.580245	1.6462	0.0750393	1.40422	0.853004	466.445	6.31855	464.619	6.1377	455.589	19.0718	466.445	6.31855	102.383
14SW04-292	191.67	20864.1	1.18236	17.7818	1.37769	0.58731	2.09338	0.0757431	1.57614	0.752916	470.663	7.15398	469.149	7.8649	461.723	30.5518	470.663	7.15398	101.936
14SW04_000-100-66	198.715	13782.2	8.24503	16.9197	1.29807	0.619271	2.5073	0.0759929	2.14513	0.855553	472.16	9.76643	489.39	9.73668	570.892	28.2415	472.16	9.76643	82.7058
14SW04-113	135.818	36632.7	0.87977	17.9439	1.58146	0.584145	2.2806	0.0760215	1.6432	0.720513	472.332	7.48384	467.122	8.53915	441.574	35.1858	472.332	7.48384	106.965
14SW04-181	58.9516	15030.5	1.30525	18.0729	2.67782	0.580806	3.07002	0.0761302	1.50145	0.489068	472.983	6.84733	464.979	11.4536	425.623	59.7506	472.983	6.84733	111.127
14SW04-186	76.5135	4817.54	1.20903	18.5374	2.2574	0.568261	2.83282	0.0764004	1.71144	0.604147	474.601	7.83074	456.889	10.423	368.73	50.864	474.601	7.83074	128.712
14SW04-123	127.174	13784.7	1.07924	17.8026	1.73795	0.592252	2.14578	0.0764695	1.25852	0.586512	475.015	5.76323	472.305	8.10435	459.155	38.5448	475.015	5.76323	103.454
14SW04-241	41.0967	4548.25	1.19106	20.1673	8.17425	0.52431	9.55399	0.0766891	4.94574	0.517662	476.33	22.7088	428.026	33.3799	175.578	190.928	476.33	22.7088	271.292
14SW04-297	697.019	11246.2	1.24755	16.3738	2.1176	0.646006	2.74038	0.0767156	1.73939	0.634723	476.489	7.98908	506.018	10.921	641.84	45.5369	476.489	7.98908	74.2379
14SW04_000-100-3	77.9216	6621.64	1.16976	17.6521	4.57985	0.599229	5.37006	0.0767163	2.80403	0.522159	476.493	12.8791	476.744	20.4338	477.934	101.29	476.493	12.8791	99.6984
14SW04-168	156.321	12538.2	1.05128	17.8639	1.81711	0.59242	2.40027	0.0767546	1.56824	0.653363	476.722	7.20642	472.412	9.06719	451.509	40.3747	476.722	7.20642	105.584
14SW04-163	118.279	10497.8	0.724222	18.0679	1.45658	0.586045	2.18348	0.0767959	1.62664	0.744978	476.969	7.47852	468.339	8.19227	426.234	32.4891	476.969	7.47852	111.903
14SW04-185	95.6395	11601	1.31908	17.972	1.46162	0.589208	2.5467	0.0768003	2.08551	0.818906	476.996	9.58867	470.361	9.58756	438.097	32.5549	476.996	9.58867	108.879
14SW04-156	100.273	4079.72	1.17568	15.7075	8.17417	0.680156	8.32754	0.0774843	1.59087	0.191038	481.09	7.37491	526.869	34.2428	730.503	173.471	481.09	7.37491	65.8573
14SW04-256	133.792	34930.8	1.1456	17.8409	1.67349	0.600881	2.17643	0.0777504	1.3915	0.639349	482.681	6.4712	477.792	8.29493	454.395	37.1664	482.681	6.4712	106.225
14SW04-r33	115.605	11885.1	1.31471	18.3972	1.68716	0.586116	2.59425	0.0782047	1.97069	0.759638	485.398	9.21444	468.384	9.73427	385.817	37.8995	485.398	9.21444	125.81
14SW04-150	71.9046	8516.26	0.666906	18.1712	2.4671	0.593708	2.83482	0.0782448	1.39629	0.49255	485.638	6.5318	473.233	10.7235	413.504	55.1766	485.638	6.5318	117.445
14SW04-115	287.912	44186.6	2.51849	17.5962	1.27344	0.625886	2.14051	0.0798752	1.72051	0.803784	495.378	8.20379	493.53	8.36687	484.986	28.0953	495.378	8.20379	102.143
14SW04-152	230.737	9270.28	2.17819	17.9718	1.00159	0.613236	1.63148	0.0799313	1.28784	0.789371	495.713	6.14471	485.599	6.29718	438.124	22.2929	495.713	6.14471	113.144
14SW04-257	227.614	26920.8	5.43728	17.094	1.03903	0.66773	3.62301	0.0827835	3.47083	0.957995	512.716	17.1062	519.331	14.7301	548.561	22.7024	512.716	17.1062	93.4657
14SW04-r33	32.0627	3945.02	1.03554	22.1011	40.3719	0.541097	41.8547	0.0867337	11.042	0.263818	536.191	56.8123	439.147	150.306	-42.335	1017.75	536.191	56.8123	NA
14SW04_000-100-26	104.58	2599.13	0.637226	17.3691	3.44165	0.689976	3.97193	0.0869181	1.98274	0.499188	537.284	10.2211	532.786	16.4673	513.593	75.6469	537.284	10.2211	104.613
14SW04_000-100-70	423.484	6685.35	1.68512	16.2552	1.08687	0.74996	1.94247	0.0884158	1.60994	0.82881	546.161	8.43069	568.201	8.45287	657.43	23.2882	546.161	8.43069	83.0752
14SW04-235	37.1237	4458.63	1.41393	20.8319	20.2297	0.602249	24.6916	0.090992	14.1575	0.573373	561.401	76.1213	478.66	94.5098	99.4447	482.808	561.401	76.1213	564.536
14SW04_000-100-37	584.907	27446.4	11.8388	15.4976	1.02226	0.834915	2.22169	0.0938438	1.97254	0.887854	578.23	10.9092	616.336	10.2649	758.902	21.5422	578.23	10.9092	76.193
14SW04_000-100-77	451.413	23362	4.20076	16.1363	0.219844	0.863443	0.589041	0.10105	0.546478	0.927741	620.558	3.2331	632.001	2.77137	673.129	4.70204	620.558	3.2331	92.1901
14SW04_000-100-53	128.896	18440.8	1.405	15.0702	1.56081	0.972447	2.90831	0.106288	2.454	0.84379	651.151	15.1988	689.724	14.56	817.654	32.6326	651.151	15.1988	79.6365
14SW04_000-100-33	152.719	2263.48	2.00543	16.0202	5.87022	0.945408	6.03327	0.109846	1.39316	0.230912	671.856	8.88877	675.709	29.7794	688.557	125.359	671.856	8.88877	97.5745
14SW04-230	550.959	39807.2	2.60396	15.524	0.556937	1.12591	1.71506	0.126767	1.62212	0.945806	769.393	11.7645	765.8	9.22317	755.311	11.7541	769.393	11.7645	101.864
14SW04_000-100-73	104.829	23004.9	0.960685	14.5464	1.31034	1.20848	2.67619	0.127495	2.33346	0.871931	773.558	17.0097	804.492	14.8705	891.136	27.063	773.558	17.0097	86.8058
14SW04_000-100-5	149.979	102821	0.892745	14.1456	0.960622	1.28614	1.93963	0.131951	1.68505	0.868745	798.983	12.6624	839.586	11.0803	948.572	19.6645	798.983	12.6624	84.2301
14SW04-173	175.3	55443.8	1.84677	15.1524	0.825908	1.22908	1.66189	0.13507	1.44214	0.867769	816.725	11.0627	813.918	9.30463	806.231	17.308	816.725	11.0627	101.302
14SW04-236	308.699	32747.8	0.7671	14.8653	1.72067	1.31402	2.17486	0.14167	1.33016	0.611605	854.096	10.6404	851.895	12.5406	846.184	35.8113	854.096	10.6404	100.935
14SW04-274	96.9124	19950.2	1.81381	14.364	0.966993	1.54516	1.87411	0.160971	1.60537	0.856605	962.17	14.349	948.563	11.5532	917.136	19.8986	917.136	19.8986	104.91
14SW04-202	402.676	107703	7.90418	14.3335	0.641749	1.46759	1.98217	0.152565	1.87541	0.946139	915.324	16.0031	917.136	11.9708	921.515	13.1916	921.515	13.1916	99.3282
14SW04-195	160.679	47627.7	4.91791	14.3018	1.01773	1.49216	2.23771	0.154777	1.99288	0.890589	927.684	17.219	927.196	13.605	926.041	20.9155	926.041	20.9155	100.177
14SW04-142	247.686	96735.5	1.78416	14.2675	0.658337	1.53239	1.36544	0.158568	1.19625	0.876092	948.812	10.5544	943.456	8.38976	930.955	13.4931	930.955	13.4931	101.918
14SW04-130	87.2496	10486.9	0.847746	14.0929	1.31082	1.63399	1.94328	0.167013	1.43461	0.738242	995.632	13.2351	983.4	12.2412	956.172	26.8126	956.172	26.8126	104.127
14SW04-160	95.3906	13421.2	1.38812	13.6762	3.3439	1.61442	3.89411	0.160133	1.9956	0.512466	957.517	17.7569	975.826	24.421	1017.25	67.7309	1017.25	67.7309	94.128
14SW04_000-100-93	149.794	21298.8	2.89552	13.5586	0.861884	1.51778	1.66652	0.149253	1.42634	0.85588	896.773	11.9413	937.582	10.2011	1034.72	17.4308	1034.72	17.4308	86.6681
14SW04_000-100-47	253.393	15995.9	4.86338	13.555	0.780131	1.51216	1.98605	0.14866	1.82641	0.919622	893.449	15.2378	935.312	12.1392	1035.26	15.778	1035.26	15.778	86.3019
14SW04_000-100-86	592.182	62595.7	9.10473	13.5064	0.663954	1.56127	1.87433	0.152939	1.75279	0.935156	917.415	14.9885	954.97	11.6016	1042.51	13.4161	1042.51	13.4161	88.0009
14SW04_000-100-64	271.303	15993.7	1.54686	13.5054	0.657177	1.59017	2.10396	0.155758	1.99869	0.949966	933.158	17.3639	966.364	13.1162	1042.66	13.2791	1042.66	13.2791	89.4978
14SW04_000-100-62	433.998	34928.7	6.35566	13.4722	0.600535	1.49845	3.09987	0.146413	3.04115	0.981055	880.827	25.0379	929.758	18.8797	1047.66	12.1277	1047.66	12.1277	84.0755
14SW04_000-100-74	217.256	34949.4	1.67697	13.4488	0.739199	1.68115	2.74017	0.16398	2.63859	0.962927	978.856	23.9628	1001.42	17.4476	1051.16	14.915	1051.16	14.915	93.1213
14SW04_000-100-15	385.27	7590.84	0.951126	13.119	1.41425	1.65372	2.88422	0.157348	2.51369	0.871531	942.022	22.0307	990.974	18.252	1100.97	28.2791	1100.97	28.2791	85.5627
14SW04_000-100-59	526.401	56629.2	1.53702	12.8353	0.55387	2.08008	1.77072	0.193635	1.68187	0.949821	1141.04	17.5884	1142.26	12.1428	1144.56	11.008	1144.56	11.008	99.6924
14SW04_000-100-51	474.232	44732.9	8.54506	12.8094	0.902175	1.75463	2.19033	0.163009	1.9959	0.911233	973.479	18.0338	1028.87	14.1674	1148.58	17.9194	1148.58	17.9194	84.7548
14SW04-101	241.155	151805	2.24298	12.7222	0.660058	2.09534	1.68627	0.193336	1.55172	0.920208	1139.42	16.2063	1147.28	11.591	1162.14	13.084	1162.14	13.084	98.0454
14SW04-128	159.08	51387.3	0.559122	12.2764	0.821117	2.35056	1.90426	0.209286	1.71813	0.902256	1225.02	19.1684	1227.73	13.5655	1232.52	16.0969	1232.52	16.0969	99.3914
14SW04-224	87.7649	27188.1	0.54096	12.2158	1.00272	2.4748	2.19463	0.21926	1.95217	0.88952	1277.96	22.6308	1264.7	15.8722	1242.19	19.6478	1242.19	19.6478	102.88
14SW04-194	433.303	88800.2	1.0128	12.1524	0.708551	2.40308	1.4344	0.211802	1.24718	0.869479	1238.41	14.0523	1243.52	10.2852	1252.36	13.8455	1252.36	13.8455	98.8863
14SW04-107	189.749	75804.4	0.511971	12.1478	0.636465	2.55072	1.51407	0.224729	1.3738	0.907354	1306.81	16.2502	1286.64	11.0443	1253.11	12.4409	1253.11	12.4409	104.286
14SW04-184	694.322	29206.2	1.99207	11.9626	1.03955	2.08239	1.97315	0.18067	1.67709	0.849958	1070.64	16.5437	1143.02	13.536	1283.1	20.2442	1283.1	20.2442	83.4412
14SW04-171	457.542	31677.5	1.17047	11.867	1.21766	2.40165	1.87589	0.206703	1.42698	0.760694	1211.23	15.7574	1243.09	13.4488	1298.72	23.6687	1298.72	23.6687	93.2634
14SW04-206	164.387	46224.1	0.788903	11.3908	0.631453	2.93762	1.76544	0.242687	1.64865	0.933846	1400.65	20.7554	1391.66	13.3742	1377.89	12.1395	1377.89	12.1395	101.652
14SW04-137	105.44	32909.2	1.08894	11.1716	0.714171	2.98295	2.24589	0.241691	2.12931	0.948094	1395.48	26.7181	1403.28	17.0805	1415.14	13.6587	1415.14	13.6587	98.6107
14SW04-162	268.415	127392	1.00411	11.0754	0.65248	3.07814	1.73895	0.247255	1.6119	0.926938	1424.31	20.599	1427.26	13.3281	1431.66	12.4509	1431.66	12.4509	99.4862
14SW04_000-100-54	195.922	15773.7	1.55976	11.0262	0.630529	2.89033	1.74432	0.231138	1.62637	0.932382	1340.46	19.6836	1379.39	13.1596	1440.15	12.0182	1440.15	12.0182	93.0781
14SW04-300	103.707	207467	0.937456	10.9924	0.80901	3.21409	1.81748	0.256241	1.62749	0.895467	1470.58	21.4	1460.56	14.076	1446	15.408	1446	15.408	101.7
14SW04-143	381.906	64937.2	1.16252	10.9491	0.752614	3.05707	1.64856	0.242762	1.46674	0.889709	1401.04	18.47	1422	12.6139	1453.51	14.3194	1453.51	14.3194	96.3899
14SW04-293	131.472	75373.9	1.02056	10.7146	0.718952	3.41669	1.69913	0.265509	1.53953	0.90607	1517.96	20.822	1508.24	13.3472	1494.59	13.6037	1494.59	13.6037	101.564
14SW04-267	63.3615	20222.9	1.06232	10.5818	0.87764	3.49696	2.13826	0.268378	1.94985	0.911885	1532.56	26.5962	1526.53	16.8851	1518.16	16.553	1518.16	16.553	100.949
14SW04-112	216.767	77172.7	0.8431	10.2888	1.31502	3.72428	2.59629	0.277911	2.23863	0.862241	1580.83	31.384	1576.6	20.785	1570.93	24.6316	1570.93	24.6316	100.63
14SW04-210	69.9161	17920.5	1.42395	10.2064	0.990758	3.95492	1.90749	0.292759	1.63001	0.854529	1655.3	23.7959	1625	15.4606	1585.96	18.5208	1585.96	18.5208	104.372
14SW04-145	123.216	46167.2	1.56488	10.1896	0.491795	3.77689	2.00336	0.27912	1.94206	0.9694	1586.93	27.3188	1587.85	16.0848	1589.05	9.19034	1589.05	9.19034	99.8664
14SW04-125	681.095	11344	1.74054	10.1236	0.75494	2.9984	1.64912	0.220152	1.46617	0.889064	1282.68	17.0535	1407.21	12.5576	1601.18	14.0857	1601.18	14.0857	80.1083
14SW04-276	64.3825	39898.6	0.837614	10.0397	1.009	3.89374	2.40532	0.283523	2.18346	0.907762	1609.08	31.0921	1612.38	19.4349	1616.69	18.7867	1616.69	18.7867	99.5293
14SW04_000-100-50	277.151	88049.7	0.972535	9.99975	0.550639	3.45204	2.36633	0.250359	2.30137	0.972549	1440.33	29.7055	1516.33	18.6325	1624.11	10.2417	1624.11	10.2417	88.684
14SW04-282	153.127	25918.2	1.13063	9.99684	0.612938	4.02223	2.24437	0.291627	2.15905	0.961986	1649.66	31.4251	1638.7	18.2533	1624.65	11.3998	1624.65	11.3998	101.539
14SW04_000-100-17	99.2322	10281.7	0.919974	9.75426	0.727104	4.34402	2.49256	0.307316	2.38415	0.956507	1727.48	36.1294	1701.76	20.5759	1670.21	13.4447	1670.21	13.4447	103.429
14SW04-114	276.693	71760.1	1.10305	9.75265	0.662773	4.08137	1.93159	0.288687	1.81433	0.939291	1634.97	26.2009	1650.59	15.7545	1670.51	12.2545	1670.51	12.2545	97.872
14SW04-189	806.05	15397	1.69871	9.66753	1.06364	3.53414	2.08745	0.247798	1.79614	0.860447	1427.11	22.994	1534.89	16.5224	1686.71	19.6273	1686.71	19.6273	84.6091
14SW04-118	51.2408	16033.4	1.4697	9.59639	0.86823	4.49439	1.97144	0.312808	1.76996	0.8978	1754.51	27.1869	1729.94	16.3758	1700.33	15.9934	1700.33	15.9934	103.187
14SW04_000-100-35	181.82	51301.5	1.23318	9.53783	0.645264	3.93877	1.92254	0.272464	1.81102	0.941994	1553.3	24.9981	1621.68	15.5697	1711.59	11.8688	1711.59	11.8688	90.7515
14SW04-196	111.775	65816.5	1.03811	9.47864	0.653349	4.50838	1.59803	0.309931	1.45836	0.912603	1740.37	22.2435	1732.52	13.2811	1723.04	12.002	1723.04	12.002	101.006
14SW04-239	623.45	216063	0.49831	9.46046	0.779433	4.5098	1.89386	0.309434	1.72603	0.911383	1737.92	26.2938	1732.78	15.741	1726.56	14.3119	1726.56	14.3119	100.658
14SW04-212	316.955	112468	2.8495	9.45109	0.572368	4.51188	2.03972	0.30927	1.95776	0.959821	1737.11	29.8119	1733.16	16.955	1728.38	10.5073	1728.38	10.5073	100.505
14SW04-211	53.3496	21836.1	0.987746	9.42366	0.922701	4.61868	2.05525	0.315672	1.83649	0.893558	1768.56	28.4052	1752.65	17.1561	1733.71	16.9257	1733.71	16.9257	102.01
14SW04-117	147.662	51211	0.500446	9.3706	0.818084	4.66008	1.58146	0.316709	1.35342	0.855806	1773.63	20.9857	1760.1	13.2216	1744.06	14.987	1744.06	14.987	101.696
14SW04-283	369.01	129709	2.48107	9.36501	0.539833	4.5566	1.70933	0.309491	1.62185	0.948821	1738.2	24.7102	1741.37	14.2337	1745.16	9.88749	1745.16	9.88749	99.6014
14SW04-207	330.075	253541	0.869593	9.34819	0.524329	4.61464	1.63017	0.31287	1.54354	0.946862	1754.81	23.7127	1751.92	13.6052	1748.45	9.59955	1748.45	9.59955	100.364
14SW04-229	87.9785	36590.8	1.3308	9.31939	1.36502	4.77727	2.37006	0.322899	1.9375	0.81749	1803.87	30.4861	1780.91	19.9022	1754.1	24.9772	1754.1	24.9772	102.838
14SW04-265	258.384	89694.1	0.771346	9.31258	0.590127	4.65159	2.04245	0.314174	1.95534	0.95735	1761.21	30.1343	1758.58	17.0708	1755.43	10.7968	1755.43	10.7968	100.329
14SW04-144	68.7717	46663.9	1.44516	9.24021	0.69126	4.87438	1.99094	0.326663	1.86708	0.93779	1822.19	29.6363	1797.84	16.7758	1769.7	12.6229	1769.7	12.6229	102.966
14SW04-226	96.5386	27610.6	0.790336	9.21597	0.6576	4.72344	2.13475	0.315717	2.03094	0.951371	1768.78	31.4162	1771.41	17.8905	1774.49	12.001	1774.49	12.001	99.6781
14SW04-262	101.384	31436.9	2.32398	9.20265	0.811334	4.74199	2.2402	0.316499	2.08812	0.932112	1772.61	32.3615	1774.69	18.7873	1777.13	14.8023	1777.13	14.8023	99.7455
14SW04-234	186.446	49061.3	1.02027	9.17444	0.641758	4.94261	1.72843	0.328878	1.60488	0.928515	1832.94	25.6042	1809.56	14.5979	1782.73	11.7	1782.73	11.7	102.817
14SW04-286	153.05	73385	2.20563	9.16221	0.5588	4.82863	1.97665	0.320866	1.89601	0.959208	1793.95	29.6912	1789.9	16.6286	1785.16	10.1843	1785.16	10.1843	100.493
14SW04-263	676.269	217861	1.11228	9.12325	0.889491	4.51457	2.26616	0.29872	2.08429	0.919747	1684.96	30.905	1733.66	18.8397	1792.92	16.1969	1792.92	16.1969	93.9784
14SW04-220	109.294	129302	2.07698	9.11358	0.606329	4.81076	2.35036	0.317981	2.27081	0.966152	1779.86	35.3179	1786.78	19.7606	1794.85	11.0393	1794.85	11.0393	99.1646
14SW04-287	207.07	110326	2.24301	9.1124	0.523475	4.84494	1.82408	0.320198	1.74736	0.957937	1790.7	27.3201	1792.74	15.3538	1795.09	9.53048	1795.09	9.53048	99.7554
14SW04-200	496.133	65203.5	5.30274	9.10438	0.675469	4.18353	1.40645	0.276244	1.23363	0.877123	1572.42	17.2132	1670.8	11.5263	1796.69	12.2953	1796.69	12.2953	87.5173
14SW04-277	107.161	38600.6	1.21103	9.09991	0.74996	4.86801	1.97816	0.321282	1.83048	0.925347	1795.99	28.6932	1796.74	16.6644	1797.59	13.6498	1797.59	13.6498	99.9111
14SW04-231	134.703	48798.8	1.07845	9.00298	0.499343	5.25827	1.72958	0.343343	1.65593	0.957417	1902.73	27.2837	1862.12	14.7567	1817.05	9.06481	1817.05	9.06481	104.716
14SW04-215	127.869	45964.8	1.15835	8.92849	0.584226	4.76361	2.26615	0.30847	2.18955	0.966197	1733.17	33.2755	1778.51	19.02	1832.12	10.5885	1832.12	10.5885	94.5991
14SW04_000-100-52	61.1044	12001.1	1.775	8.88545	0.914146	4.75498	2.16099	0.306427	1.95811	0.906119	1723.1	29.6074	1776.99	18.1315	1840.87	16.5486	1840.87	16.5486	93.6022
14SW04-291	218.553	159199	0.725994	8.83783	0.549005	4.94345	1.92479	0.316865	1.84484	0.95846	1774.4	28.6162	1809.71	16.2571	1850.6	9.92589	1850.6	9.92589	95.8826
14SW04-218	45.2078	16363.5	0.65491	8.8333	0.810749	4.68604	2.88916	0.300212	2.77307	0.95982	1692.36	41.2761	1764.75	24.1813	1851.52	14.6576	1851.52	14.6576	91.4037
14SW04-259	191.717	58744.8	2.917	8.80224	0.606874	5.21824	1.75165	0.333132	1.64316	0.938065	1853.54	26.4694	1855.6	14.9268	1857.89	10.9627	1857.89	10.9627	99.7662
14SW04-110	221.924	186243	2.67099	8.78556	0.759805	5.22966	1.92458	0.333228	1.76825	0.918771	1854.01	28.4906	1857.46	16.4064	1861.31	13.7202	1861.31	13.7202	99.6075
14SW04-121	334.344	72558.5	6.54432	8.76839	0.660844	4.70972	1.4498	0.299511	1.29042	0.890073	1688.89	19.1728	1768.97	12.1433	1864.84	11.9279	1864.84	11.9279	90.5644
14SW04-288	94.1565	105630	3.4313	8.75847	0.520896	5.16737	1.93495	0.328244	1.86352	0.963083	1829.86	29.6875	1847.26	16.4629	1866.89	9.40102	1866.89	9.40102	98.0167
14SW04-279	193.508	55366.1	0.877347	8.68245	0.526513	5.43775	1.78648	0.342421	1.70713	0.955583	1898.31	28.0711	1890.83	15.3231	1882.61	9.48244	1882.61	9.48244	100.834
14SW04_000-100-57	223.039	28825.4	4.26134	8.63542	0.487084	4.92413	1.8021	0.308398	1.73503	0.96278	1732.82	26.3633	1806.4	15.2106	1892.38	8.76196	1892.38	8.76196	91.5683
14SW04-126	67.5007	34751.9	1.56571	8.59426	0.785633	5.75757	1.87427	0.358878	1.70167	0.907909	1976.85	28.9709	1940.06	16.2161	1900.97	14.1193	1900.97	14.1193	103.992
14SW04_000-100-88	124.483	37882.4	1.78246	8.46817	0.830554	5.81009	1.6961	0.356838	1.47883	0.8719	1967.17	25.0716	1947.92	14.6941	1927.49	14.8797	1927.49	14.8797	102.058
14SW04_000-100-63	41.2048	135538	1.43779	8.40642	0.799413	5.42286	3.15705	0.330627	3.05416	0.96741	1841.42	48.9215	1888.47	27.0716	1940.6	14.2996	1940.6	14.2996	94.8894
14SW04-108	242.719	152345	1.3885	8.34623	0.467047	5.59569	1.84078	0.338722	1.78055	0.967277	1880.52	29.0421	1915.44	15.8585	1953.44	8.34271	1953.44	8.34271	96.2668
14SW04-120	234.049	46143.4	4.6582	8.2521	0.474093	5.75082	1.30424	0.344186	1.21503	0.931594	1906.77	20.0557	1939.04	11.2818	1973.67	8.44863	1973.67	8.44863	96.6104
14SW04-246	240.082	60694.8	1.15014	8.24516	0.487223	5.96557	1.72926	0.356739	1.6592	0.959487	1966.7	28.1238	1970.84	15.0389	1975.17	8.68108	1975.17	8.68108	99.5708
14SW04-298	65.7895	44766.1	1.29001	8.23624	0.808688	6.18057	2.44815	0.369195	2.31073	0.943867	2025.61	40.1664	2001.7	21.3994	1977.1	14.4036	1977.1	14.4036	102.454
14SW04_000-100-11	361.176	218773	2.71322	8.21077	0.422971	5.482	1.60205	0.326453	1.5452	0.964517	1821.17	24.5152	1897.78	13.7582	1982.62	7.5297	1982.62	7.5297	91.8568
14SW04-182	211.42	144785	1.66566	8.1638	0.56824	5.89797	1.57803	0.349216	1.47217	0.932916	1930.85	24.5636	1960.94	13.701	1992.82	10.1017	1992.82	10.1017	96.8904
14SW04-138	70.558	45485.3	0.28695	8.14823	0.812412	6.19725	1.93809	0.366236	1.7596	0.907902	2011.66	30.4067	2004.06	16.9464	1996.22	14.4377	1996.22	14.4377	100.774
14SW04_000-100-65	126.789	11685.5	1.13551	7.97335	0.60465	6.21135	2.21466	0.359191	2.13052	0.962008	1978.34	36.2956	2006.05	19.3713	2034.69	10.6972	2034.69	10.6972	97.2306
14SW04_000-100-71	69.6714	15866.7	2.30591	7.85464	0.997143	5.74521	2.18703	0.327289	1.94649	0.890013	1825.23	30.9413	1938.2	18.9167	2061.19	17.5894	2061.19	17.5894	88.5522
14SW04-102	121.518	89167.5	1.29252	7.77352	0.481878	6.93268	1.8233	0.390857	1.75847	0.964444	2126.8	31.8561	2102.85	16.181	2079.48	8.48133	2079.48	8.48133	102.276
14SW04_000-100-34	87.0628	2946.19	3.57878	7.71	1.63619	5.86404	3.86182	0.327907	3.49808	0.905811	1828.23	55.6855	1955.93	33.5118	2093.91	28.7556	2093.91	28.7556	87.3117
14SW04-179	87.7443	31229.8	0.57024	7.67722	0.804463	6.80026	1.90434	0.378641	1.72608	0.906392	2069.93	30.5604	2085.76	16.859	2101.4	14.1255	2101.4	14.1255	98.5027
14SW04_000-100-41	368.22	61080.5	0.841075	7.47218	0.591357	6.65301	1.99114	0.360549	1.9013	0.954879	1984.78	32.4805	2066.4	17.5776	2148.8	10.328	2148.8	10.328	92.3667
14SW04-278	133.653	138200	2.17213	7.46416	0.660567	7.10541	1.76516	0.384653	1.6369	0.927338	2097.98	29.3138	2124.72	15.7131	2150.68	11.5347	2150.68	11.5347	97.5498
14SW04-134	108.849	46475.7	1.65848	7.39504	0.701917	7.20534	1.5999	0.38645	1.4377	0.898621	2106.34	25.8333	2137.16	14.2662	2166.91	12.2372	2166.91	12.2372	97.2049
14SW04_000-100-40	407.624	51534.7	1.09943	7.36734	0.59363	6.63751	2.25338	0.354662	2.17378	0.964676	1956.82	36.6879	2064.35	19.8872	2173.45	10.3418	2173.45	10.3418	90.0329
14SW04-242	99.475	316444	1.00935	6.83291	0.520803	8.94238	1.75584	0.443157	1.67682	0.954998	2364.76	33.1935	2332.14	16.0366	2303.7	8.9439	2303.7	8.9439	102.651
14SW04_000-100-8	375.192	17831.7	0.558706	6.65285	0.522767	8.66559	2.012	0.418123	1.9429	0.965656	2251.95	36.9286	2303.47	18.3178	2349.46	8.93457	2349.46	8.93457	95.85
14SW04_000-100-78	226.641	54957	1.37469	6.46154	0.945516	8.39816	2.98697	0.393567	2.83337	0.948577	2139.35	51.5848	2274.98	27.1085	2399.2	16.0789	2399.2	16.0789	89.1692
14SW04-208	224.702	127165	4.14125	6.40638	0.86861	9.87739	1.93589	0.458938	1.73008	0.893689	2434.87	35.0838	2423.4	17.8514	2413.77	14.7486	2413.77	14.7486	100.874
14SW04-187	120.766	60758.6	1.6746	6.40101	0.606131	9.92262	1.81962	0.460653	1.7157	0.942889	2442.44	34.8811	2427.61	16.7861	2415.2	10.2893	2415.2	10.2893	101.128
14SW04-192	268.166	81481.3	3.54078	6.36738	0.783331	9.29404	1.39538	0.429204	1.15476	0.827562	2302.13	22.3554	2367.43	12.7927	2424.14	13.2862	2424.14	13.2862	94.9668
14SW04-258	47.5691	31894.8	1.64319	6.34075	1.16952	10.3345	3.33658	0.475259	3.1249	0.936558	2506.58	64.898	2465.2	30.8996	2431.24	19.8239	2431.24	19.8239	103.099
14SW04-281	160.884	172662	1.12774	6.22368	0.504396	10.0871	1.9983	0.455317	1.93359	0.96762	2418.85	38.9982	2442.79	18.4623	2462.78	8.52052	2462.78	8.52052	98.2161
14SW04-248	75.0961	71464.1	0.723578	6.04013	0.529271	10.8137	2.88316	0.473716	2.83416	0.983006	2499.84	58.7299	2507.24	26.8032	2513.23	8.89591	2513.23	8.89591	99.4672
14SW04-124	127.11	100212	0.974818	5.97883	0.53952	11.3311	1.53073	0.491346	1.4325	0.935827	2576.49	30.4245	2550.77	14.2832	2530.36	9.05573	2530.36	9.05573	101.823
14SW04-176	72.3743	80522.4	0.877324	5.97276	0.568121	11.3685	1.70624	0.492466	1.60888	0.942939	2581.34	34.2231	2553.84	15.9255	2532.07	9.53418	2532.07	9.53418	101.946
14SW04_000-100-84	357.86	59066.2	0.729447	5.89711	0.627204	10.3455	1.51505	0.442475	1.37913	0.910286	2361.71	27.2714	2466.18	14.0286	2553.43	10.5007	2553.43	10.5007	92.4917
14SW04-190	125.539	48467.8	1.64256	5.88864	0.483528	10.6676	1.45773	0.455595	1.3752	0.943385	2420.08	27.7476	2494.61	13.5337	2555.84	8.09266	2555.84	8.09266	94.6883
14SW04-149	88.2555	53354.9	1.09065	5.80357	0.893501	11.0183	2.45105	0.463778	2.28239	0.931188	2456.22	46.6176	2524.68	22.8206	2580.17	14.9244	2580.17	14.9244	95.1958
14SW04-105	290.118	170731	2.41378	5.66018	0.505824	12.0833	1.54308	0.496039	1.45782	0.944747	2596.75	31.1601	2610.89	14.4716	2621.87	8.41489	2621.87	8.41489	99.0419
14SW04_000-100-67	327.006	28606.1	4.9525	5.60956	0.47289	12.327	1.76509	0.501515	1.70056	0.963443	2620.3	36.6159	2629.63	16.579	2636.8	7.85249	2636.8	7.85249	99.3742
14SW04-290	153.213	135045	1.05932	5.34323	0.407296	13.4776	1.88186	0.522295	1.83725	0.976297	2708.91	40.6359	2713.72	17.79	2717.29	6.71494	2717.29	6.71494	99.6915
14SW04_000-100-28	168.083	39336.1	1.00502	4.96261	0.391846	14.0949	1.91885	0.507308	1.87842	0.978927	2645.13	40.7555	2756.11	18.1949	2838.43	6.38576	2838.43	6.38576	93.19
14SW04-170	78.6615	93078.7	2.53429	3.73252	0.382834	25.2988	1.87993	0.684857	1.84054	0.979045	3362.97	48.2289	3319.82	18.3647	3293.85	6.01034	3293.85	6.01034	102.098

## Sheet: SW04
							Isotope ratios						Apparent ages (Ma)
Analysis	U	206Pb	U/Th	206Pb*	±	207Pb*	±	206Pb*	±	error	206Pb*	±	207Pb*	±	206Pb*	±	Best age	±	Conc
	(ppm)	204Pb		207Pb*	(%)	235U*	(%)	238U	(%)	corr.	238U*	(Ma)	235U	(Ma)	207Pb*	(Ma)	(Ma)	(Ma)	(%)
SW04-133 <>	53.616	2684.86	1.64758	18.5149	2.20605	0.263727	4.25861	0.035414	3.64268	0.855367	224.344	8.03157	237.666	9.02424	371.465	49.6603	224.344	8.03157	NA
SW04-130 <>	164.956	5136.2	0.60174	14.4171	30.992	0.361726	31.2775	0.037823	4.21579	0.134787	239.325	9.90446	313.502	84.5578	909.507	653.423	239.325	9.90446	NA
SW04-104 <>	761.556	32774	1.346	19.3588	0.966292	0.287939	2.36069	0.0404276	2.15386	0.912388	255.483	5.39513	256.936	5.35893	270.196	22.1418	255.483	5.39513	NA
SW04-25 <>	75.4352	4500.43	0.977603	18.1327	1.76662	0.308827	2.04657	0.040614	1.03321	0.504849	256.638	2.59952	273.271	4.90335	418.248	39.4678	256.638	2.59952	NA
SW04-7 <>	511.475	12611.9	1.35713	18.9637	0.667696	0.300353	2.2694	0.04131	2.16895	0.955739	260.948	5.54681	266.676	5.3225	317.271	15.191	260.948	5.54681	NA
SW04-118 <>	240.295	11563.9	0.614227	18.7651	0.719664	0.304697	1.81615	0.0414685	1.66747	0.918139	261.929	4.28006	270.062	4.30667	341.175	16.2823	261.929	4.28006	NA
SW04-32 <>	70.6265	2617.69	0.794504	18.6378	1.22329	0.307685	3.04118	0.0415911	2.7843	0.915533	262.688	7.167	272.385	7.26578	356.55	27.5988	262.688	7.167	NA
SW04-52 <>	239.421	9757.87	0.613704	18.6211	0.578701	0.309371	2.0278	0.0417815	1.94347	0.958413	263.866	5.02463	273.693	4.86491	358.568	13.055	263.866	5.02463	NA
SW04-23 <>	67.024	2556.42	0.584074	18.5246	1.12803	0.313388	1.84447	0.0421047	1.45932	0.791187	265.865	3.80092	276.803	4.46883	370.284	25.4006	265.865	3.80092	NA
SW04-88 <>	113.344	4235.53	1.78261	18.5942	0.669836	0.323867	1.53814	0.0436761	1.38463	0.900196	275.579	3.73533	284.873	3.82076	361.831	15.1077	275.579	3.73533	NA
SW04-135 <>	309.209	21764.3	0.923685	18.3941	0.51707	0.344675	1.78194	0.0459818	1.70528	0.956975	289.805	4.83254	300.708	4.63788	386.191	11.6137	289.805	4.83254	NA
SW04-61 <>	34.4493	1764.9	1.24821	18.0592	1.68644	0.351495	2.25475	0.0460379	1.4966	0.663753	290.151	4.24611	305.845	5.9544	427.317	37.6093	290.151	4.24611	NA
SW04-54 <>	253.755	12536.1	1.51255	18.164	0.565793	0.373686	1.6846	0.0492285	1.58674	0.941911	309.783	4.79923	322.381	4.65317	414.392	12.6454	309.783	4.79923	NA
SW04-11 <>	142.329	6860.84	0.805463	18.2629	0.570286	0.384583	2.56101	0.0509399	2.49671	0.974892	320.289	7.80129	330.405	7.22305	402.249	12.7724	320.289	7.80129	NA
SW04-68 <>	170.198	10603	1.05507	17.945	0.626981	0.434326	1.38605	0.0565273	1.23613	0.89184	354.471	4.26344	366.243	4.26166	441.437	13.9589	354.471	4.26344	NA
SW04-94 <>	282.644	16222	2.33781	18.0249	0.967652	0.512166	1.86548	0.066955	1.59488	0.854947	417.784	6.45185	419.905	6.4156	431.544	21.5626	417.784	6.45185	96.8115
SW04-64 <>	530.846	12096.5	1.44149	16.0597	6.854	0.574998	6.96976	0.0669736	1.26501	0.1815	417.897	5.11872	461.242	25.8421	683.33	146.495	417.897	5.11872	61.156
SW04-134 <>	261.328	8697.73	0.640674	17.0773	0.743564	0.544211	0.830636	0.0674041	0.370228	0.445717	420.497	1.50711	441.197	2.97237	550.689	16.2329	420.497	1.50711	76.3584
SW04-49 <>	143.445	6304.73	1.50888	17.1405	0.797109	0.542422	1.96841	0.067431	1.7998	0.914339	420.66	7.32928	440.02	7.02889	542.592	17.4458	420.66	7.32928	77.5278
SW04-63 <>	189.563	19368	3.22509	17.4743	0.821001	0.532183	1.66283	0.0674467	1.44601	0.869611	420.754	5.88986	433.258	5.86452	500.306	18.0573	420.754	5.88986	84.0994
SW04-8 <>	140.548	5698.82	1.24223	17.0259	0.785316	0.548776	1.95279	0.0677646	1.78792	0.915574	422.674	7.31467	444.195	7.02586	557.26	17.1248	422.674	7.31467	75.8486
SW04-9 <>	287.803	11885.2	1.52795	17.3097	0.719687	0.541129	1.99317	0.0679344	1.8587	0.932536	423.699	7.62208	439.169	7.10629	521.067	15.7809	423.699	7.62208	81.3138
SW04-53 <>	189.591	9317.7	0.871503	17.301	0.680418	0.542917	2.46964	0.0681243	2.37406	0.961297	424.845	9.76093	440.346	8.82401	522.178	14.9432	424.845	9.76093	81.3603
SW04-59 <>	264.337	41936.9	1.68681	17.2891	0.796871	0.547559	2.68869	0.0686598	2.56789	0.955071	428.077	10.6355	443.396	9.65979	523.677	17.4675	428.077	10.6355	81.7443
SW04-108 <>	384.869	31746	1.12758	17.2743	1.39567	0.549525	2.93923	0.0688473	2.58673	0.88007	429.207	10.7409	444.685	10.5844	525.559	30.5925	429.207	10.7409	81.6668
SW04-31 <>	122.687	8956.3	1.37046	17.4512	0.529854	0.544195	1.6459	0.0688777	1.55829	0.946766	429.391	6.47316	441.187	5.88968	503.211	11.6621	429.391	6.47316	85.3302
SW04-89 <>	183.577	12290.3	1.27709	17.3708	0.741156	0.547683	2.44601	0.0689999	2.33102	0.952989	430.127	9.69919	443.477	8.78914	513.352	16.2941	430.127	9.69919	83.788
SW04-109 <>	366.905	26901.4	2.73942	17.7358	0.622624	0.537451	2.4013	0.0691334	2.31917	0.9658	430.933	9.66736	436.742	8.52361	467.478	13.7665	430.933	9.66736	92.1825
SW04-4 <>	180.952	25709.3	1.2946	17.2226	0.595287	0.553589	3.09338	0.0691489	3.03557	0.981309	431.026	12.6563	447.345	11.1926	532.169	13.0496	431.026	12.6563	80.9941
SW04-28 <>	129.867	16584.1	1.23435	17.1617	0.961818	0.558247	2.089	0.069484	1.85441	0.887702	433.046	7.76668	450.385	7.59919	539.925	21.043	433.046	7.76668	80.2049
SW04-87 <>	129.906	8613.86	0.968261	17.5167	0.74901	0.548272	1.622	0.069654	1.4387	0.886993	434.071	6.03937	443.864	5.83222	494.933	16.5296	434.071	6.03937	87.7029
SW04-125 <>	154.442	15499.8	1.87396	17.4572	0.621222	0.550754	1.04208	0.0697317	0.836672	0.802884	434.539	3.51584	445.49	3.75793	502.458	13.6585	434.539	3.51584	86.4826
SW04-2 <>	100.639	4988.95	2.28537	17.3319	0.583659	0.555264	2.02125	0.069798	1.93515	0.957401	434.939	8.13907	448.439	7.32746	518.263	12.8125	434.939	8.13907	83.9225
SW04-113 <>	90.3284	5512.94	1.83667	17.5197	0.603612	0.549527	1.85103	0.0698255	1.74984	0.945337	435.104	7.36238	444.686	6.66558	494.553	13.3265	435.104	7.36238	87.9793
SW04-14 <>	202.108	20812.4	0.710972	17.2748	0.764766	0.558326	1.94275	0.0699517	1.78589	0.91926	435.865	7.52676	450.436	7.06779	525.502	16.7673	435.865	7.52676	82.9425
SW04-40 <>	415.903	21424.1	1.52402	17.5148	0.857216	0.551019	2.26946	0.0699955	2.10134	0.92592	436.129	8.86139	445.664	8.18673	495.21	18.8829	436.129	8.86139	88.0694
SW04-48 <>	68.2067	4110.01	1.37208	17.5259	0.897383	0.552355	2.11291	0.0702099	1.91287	0.905327	437.42	8.08973	446.538	7.63389	493.788	19.7742	437.42	8.08973	88.5846
SW04-136 <>	146.964	29707.5	1.32006	17.1978	0.820863	0.566464	2.0374	0.0706551	1.86472	0.915245	440.101	7.93278	455.725	7.4811	535.304	17.9714	440.101	7.93278	82.2151
SW04-80 <>	46.2356	1860.16	1.20514	17.4954	0.849781	0.558955	1.32648	0.0709249	1.01854	0.767853	441.726	4.34849	450.846	4.82924	497.626	18.7215	441.726	4.34849	88.7667
SW04-126 <>	187.115	16165.2	1.06588	17.4484	0.862322	0.562038	2.40034	0.0711245	2.2401	0.933241	442.927	9.58881	452.852	8.76976	503.559	18.9568	442.927	9.58881	87.9593
SW04-119 <>	732.666	14371.2	1.63719	17.2805	3.09604	0.567694	3.77025	0.0711492	2.15159	0.570677	443.075	9.21295	456.522	13.8637	524.773	67.9031	443.075	9.21295	84.4318
SW04-1 <>	153.485	10549.7	0.866572	17.2631	0.699596	0.570205	1.87906	0.071392	1.74397	0.928108	444.536	7.49132	458.147	6.9287	527.021	15.3284	444.536	7.49132	84.3489
SW04-128 <>	485.09	42996.4	2.67899	17.7086	0.776341	0.556432	2.92792	0.0714655	2.82312	0.964207	444.979	12.1385	449.202	10.6289	470.9	17.1818	444.979	12.1385	94.4955
SW04-21 <>	122.639	13222.3	2.51089	17.4805	0.719265	0.565297	2.2062	0.0716688	2.08566	0.945363	446.202	8.99151	454.969	8.09031	499.523	15.8199	446.202	8.99151	89.3256
SW04-100 <>	72.4091	43404.2	0.9061	16.9271	1.24124	0.584462	2.03858	0.0717525	1.61713	0.793267	446.705	6.97923	467.325	7.63553	569.95	27.0311	446.705	6.97923	78.3762
SW04-122 <>	350.419	20377.2	2.07566	17.6452	0.636694	0.565681	4.57493	0.0723932	4.53041	0.990268	450.558	19.7152	455.218	16.785	478.792	14.0681	450.558	19.7152	94.103
SW04-131 <>	181.774	13113.3	1.20479	17.3185	0.555682	0.577708	2.10678	0.0725633	2.03218	0.964589	451.58	8.86288	462.987	7.83322	519.956	12.1948	451.58	8.86288	86.8497
SW04-117 <>	207.494	9702.67	1.20857	17.0585	0.811185	0.592002	6.39199	0.0732426	6.34031	0.991915	455.662	27.8931	472.145	24.1395	553.062	17.6962	455.662	27.8931	82.3888
SW04-112 <>	247.972	19494.7	1.9129	17.4475	0.838706	0.580029	1.33069	0.0733974	1.03311	0.77637	456.592	4.55391	464.48	4.96016	503.653	18.4503	456.592	4.55391	90.6559
SW04-99 <>	59.3615	4525.97	1.72661	17.2413	1.31574	0.587512	1.40386	0.0734658	0.489545	0.348714	457.002	2.15977	469.278	5.27542	529.793	28.8065	457.002	2.15977	86.2605
SW04-29 <>	117.268	18845	0.997563	16.9746	0.731419	0.598363	2.92014	0.0736654	2.82705	0.968123	458.201	12.504	476.194	11.1004	563.805	15.9143	458.201	12.504	81.2694
SW04-79 <>	76.8798	4065.54	1.41639	17.3673	1.62014	0.595511	2.11845	0.07501	1.36491	0.644296	466.269	6.13944	474.381	8.02874	513.795	35.6147	466.269	6.13944	90.75
SW04-36 <>	181.734	14020.6	1.7713	17.54	0.729341	0.590333	6.6051	0.0750976	6.56471	0.993885	466.794	29.5607	471.08	24.9003	492.035	16.0929	466.794	29.5607	94.8701
SW04-67 <>	386.511	30804.2	1.55213	17.5472	0.66171	0.597043	2.2711	0.0759823	2.17257	0.956613	472.097	9.89005	475.356	8.62117	491.093	14.6153	472.097	9.89005	96.1319
SW04-20 <>	244.917	17249	1.33833	17.6597	0.643458	0.611952	1.90129	0.0783791	1.78909	0.940991	486.44	8.38262	484.791	7.3291	477.017	14.2048	486.44	8.38262	101.976
SW04-101 <>	100.961	6821.58	1.76286	17.2328	0.865846	0.637645	1.63559	0.0796952	1.38761	0.848385	494.303	6.60262	500.847	6.46649	530.879	18.9763	494.303	6.60262	93.1104
SW04-73 <>	498.106	36276.4	1.33395	17.4929	0.603541	0.648102	2.42785	0.0822248	2.35164	0.968609	509.389	11.5179	507.31	9.69448	497.927	13.2744	509.389	11.5179	102.302
SW04-44 <>	224.366	16583.8	0.732379	16.6402	0.765948	0.735094	1.38728	0.0887158	1.15667	0.833764	547.938	6.07593	559.539	5.96788	606.988	16.5626	547.938	6.07593	90.2716
SW04-76 <>	499.591	34996	4.34026	17.1613	1.06398	0.754561	2.80944	0.0939165	2.60017	0.925513	578.659	14.3906	570.867	12.2686	539.979	23.2707	578.659	14.3906	107.163
SW04-43 <>	318.819	22236.7	1.23928	15.5317	0.76363	0.959556	3.085	0.108091	2.989	0.96888	661.649	18.7957	683.066	15.3402	754.266	16.1182	661.649	18.7957	87.7209
SW04-127 <>	177.609	15205.1	0.944038	14.5186	0.950735	1.12056	2.76871	0.117994	2.60036	0.939195	719.01	17.6919	763.245	14.8568	895.049	19.6296	719.01	17.6919	80.3319
SW04-66 <>	107.471	11724.5	0.836305	14.5906	0.676831	1.18954	2.47296	0.125879	2.37853	0.961817	764.31	17.1431	795.747	13.6427	884.854	13.9823	764.31	17.1431	86.377
SW04-132 <>	297.541	40268.5	4.20815	14.7538	0.73486	1.18619	2.12654	0.126928	1.99554	0.938395	770.318	14.4891	794.193	11.7163	861.784	15.2289	770.318	14.4891	89.3864
SW04-13 <>	257.465	42051.3	7.74529	15.1064	0.709171	1.17188	2.06025	0.128394	1.93435	0.93889	778.695	14.1885	787.525	11.2879	812.633	14.8291	778.695	14.1885	95.8238
SW04-123 <>	57.3935	7386.51	0.840982	14.6646	0.955537	1.21845	1.66575	0.129592	1.36444	0.81911	785.535	10.0908	809.064	9.28988	874.391	19.7873	785.535	10.0908	89.838
SW04-52 <>	254.161	34000.3	1.24388	14.6191	1.08068	1.23457	1.92386	0.130899	1.59165	0.827323	792.993	11.8763	816.419	10.793	880.784	22.3557	792.993	11.8763	90.0326
SW04-27 <>	102.405	36080.6	1.87752	14.5949	0.517949	1.2567	2.54897	0.133024	2.49579	0.979137	805.095	18.8894	826.423	14.4139	884.255	10.7173	805.095	18.8894	91.0478
SW04-84 <>	121.533	17319.9	0.851043	14.7712	0.827391	1.25443	2.92578	0.134388	2.80636	0.959181	812.848	21.4319	825.401	16.5318	859.346	17.1624	812.848	21.4319	94.5891
SW04-120 <>	158.418	14451.6	2.08535	14.904	0.662816	1.26391	2.18808	0.136622	2.08527	0.953015	825.53	16.1579	829.664	12.4043	840.735	13.7857	825.53	16.1579	98.1914
SW04-75 <>	187.922	19039	0.512758	15.1729	0.720267	1.24961	1.90322	0.137512	1.76167	0.925623	830.578	13.7286	823.227	10.735	803.401	15.1028	830.578	13.7286	103.383
SW04-39 <>	61.1172	7709.95	2.08538	14.6509	0.508332	1.29445	2.19654	0.137546	2.13691	0.972853	830.77	16.6565	843.268	12.5834	876.326	10.503	830.77	16.6565	94.8015
SW04-114 <>	539.737	85500	2.75134	14.4542	1.83855	1.41483	3.99954	0.148319	3.55191	0.888079	891.531	29.5744	895.19	23.7978	904.217	37.8771	891.531	29.5744	98.597
SW04-124 <>	297.33	36165.8	0.929706	14.3438	0.885316	1.4414	2.23953	0.14995	2.05711	0.918546	900.684	17.292	906.303	13.4263	920.041	18.2024	920.041	18.2024	97.8961
SW04-65 <>	139.244	22896.4	3.69672	14.2202	0.623838	1.41177	2.58276	0.145603	2.50628	0.970391	876.267	20.5346	893.904	15.3523	937.76	12.7871	937.76	12.7871	93.4425
SW04-16 <>	106.504	18765.7	1.77353	14.1072	0.555696	1.57888	5.83646	0.161544	5.80994	0.995457	965.349	52.0899	961.929	36.298	954.109	11.3689	954.109	11.3689	101.178
SW04-35 <>	205.435	37692.5	1.8308	14.1062	0.628431	1.42788	2.75411	0.146084	2.68146	0.973619	878.974	22.0331	900.665	16.4481	954.26	12.8404	954.26	12.8404	92.1105
SW04-60 <>	258.898	41082.6	1.5794	14.1038	1.18057	1.48192	3.21902	0.151586	2.99471	0.930319	909.85	25.412	923.016	19.5184	954.592	24.1437	954.592	24.1437	95.3129
SW04-140 <>	66.4615	7749.49	0.641113	13.9487	0.511728	1.51717	2.3093	0.153485	2.25189	0.975139	920.469	19.3162	937.335	14.1338	977.179	10.429	977.179	10.429	94.1966
SW04-85 <>	687.576	101920	5.26325	13.0745	1.92634	1.95122	4.10096	0.185024	3.62037	0.882811	1094.36	36.44	1098.87	27.5376	1107.78	38.4925	1107.78	38.4925	98.7888
SW04-97 <>	213.721	33841.7	2.89339	12.37	3.31434	2.06538	6.27558	0.185297	5.32899	0.849162	1095.85	53.7049	1137.4	42.9595	1217.6	65.1895	1217.6	65.1895	90.0009
SW04-22 <>	82.2954	53350.6	0.971886	12.2746	0.836848	2.1603	2.16999	0.192318	2.00213	0.922647	1133.92	20.818	1168.37	15.0628	1232.81	16.4022	1232.81	16.4022	91.9788
SW04-138 <>	65.7264	8393.55	0.886538	12.0719	0.895342	2.22353	1.71326	0.194677	1.46069	0.852581	1146.66	15.3441	1188.48	12.0001	1265.36	17.468	1265.36	17.468	90.6192
SW04-3 <>	160.85	35060.3	0.955479	11.9517	1.00707	2.38546	2.74507	0.206775	2.55367	0.930274	1211.61	28.207	1238.25	19.6423	1284.88	19.6137	1284.88	19.6137	94.2976
SW04-72 <>	135.18	51149.2	1.13026	11.9355	0.526233	2.51602	2.51195	0.217797	2.45621	0.97781	1270.23	28.3181	1276.67	18.2537	1287.52	10.2441	1287.52	10.2441	98.657
SW04-106 <>	46.1352	7156.2	1.18277	11.4203	0.607608	2.64168	2.9126	0.218804	2.84851	0.977998	1275.55	32.9656	1312.33	21.4562	1372.91	11.689	1372.91	11.689	92.9082
SW04-137 <>	84.8528	24124.8	0.991822	11.3637	0.825184	2.74066	2.02005	0.225877	1.84382	0.912759	1312.85	21.9009	1339.56	15.029	1382.46	15.8537	1382.46	15.8537	94.9647
SW04-116 <>	314.236	43684.8	1.26292	11.1635	1.40979	2.89065	4.78407	0.234043	4.57163	0.955594	1355.66	55.8941	1379.48	36.1063	1416.52	26.9585	1416.52	26.9585	95.7036
SW04-62 <>	118.775	24817.4	1.06902	11.1235	1.0584	2.7688	2.80296	0.223373	2.59545	0.925968	1299.67	30.5497	1347.17	20.912	1423.38	20.2198	1423.38	20.2198	91.3087
SW04-76 <>	144.152	38586.1	1.65986	10.9738	1.02948	3.17708	1.72504	0.252862	1.38417	0.802401	1453.22	18.009	1451.61	13.3232	1449.23	19.5986	1449.23	19.5986	100.276
SW04-51 <>	164.492	28149.5	2.11717	10.9415	0.968702	3.14014	1.81859	0.249186	1.53911	0.846324	1434.27	19.7918	1442.58	14.0064	1454.84	18.4276	1454.84	18.4276	98.5866
SW04-86 <>	33.5002	13221.4	0.88056	10.41	0.772655	3.33691	1.78669	0.251939	1.61098	0.901658	1448.47	20.8989	1489.73	13.9595	1548.95	14.515	1548.95	14.515	93.5129
SW04-26 <>	60.0741	43414.3	1.20543	10.404	0.551175	3.39446	2.31347	0.256136	2.24685	0.971205	1470.04	29.5345	1503.12	18.147	1550.04	10.3527	1550.04	10.3527	94.839
SW04-77 <>	168.178	40704.5	0.813959	10.2956	1.079	3.88612	1.87825	0.290178	1.53739	0.818525	1642.42	22.2905	1610.8	15.1694	1569.7	20.2135	1569.7	20.2135	104.633
SW04-42 <>	114.341	39402.5	0.854441	10.0724	0.89594	3.90342	2.99087	0.285154	2.85353	0.954078	1617.27	40.816	1614.39	24.18	1610.63	16.6944	1610.63	16.6944	100.412
SW04-111 <>	177.917	41255.1	0.723496	9.86624	1.41289	3.82037	4.53282	0.273373	4.307	0.95018	1557.9	59.6081	1597.04	36.4931	1649.07	26.1986	1649.07	26.1986	94.4712
SW04-38 <>	122.253	86581.4	1.3906	9.6315	0.61907	4.27201	2.42762	0.298418	2.34736	0.966938	1683.46	34.7787	1687.99	19.9767	1693.6	11.4128	1693.6	11.4128	99.4016
SW04-34 <>	70.2493	19073.8	1.44253	9.55514	0.699768	4.39741	1.55402	0.304742	1.38756	0.89288	1714.78	20.8919	1711.85	12.8565	1708.26	12.8769	1708.26	12.8769	100.382
SW04-37 <>	145.295	44727.7	1.4201	9.5142	0.952558	4.38603	2.20508	0.302651	1.98873	0.901882	1704.44	29.7859	1709.71	18.2349	1716.15	17.5121	1716.15	17.5121	99.3176
SW04-102 <>	288.605	71975.2	0.820588	9.40289	1.69317	4.70916	3.66499	0.321147	3.25043	0.886887	1795.33	50.9355	1768.87	30.7048	1737.76	31.0463	1737.76	31.0463	103.313
SW04-69 <>	107.043	69909.1	1.93609	9.28853	0.695777	4.55612	1.54683	0.306931	1.38151	0.893125	1725.59	20.9153	1741.28	12.8801	1760.16	12.7223	1760.16	12.7223	98.0356
SW04-81 <>	153.059	95313.7	0.927493	9.25807	1.45289	4.92297	2.97862	0.330557	2.60025	0.872971	1841.08	41.644	1806.2	25.1433	1766.17	26.5439	1766.17	26.5439	104.242
SW04-110 <>	82.39	36867.2	1.68085	9.24065	0.69221	4.57416	2.05826	0.306558	1.93837	0.941752	1723.75	29.3185	1744.57	17.1516	1769.61	12.6404	1769.61	12.6404	97.4084
SW04-10 <>	135.744	25351.8	1.60755	9.22541	0.618569	4.2036	4.52081	0.281259	4.4783	0.990595	1597.7	63.3745	1674.72	37.0986	1772.62	11.2912	1772.62	11.2912	90.132
SW04-46 <>	53.3113	11811.2	1.21044	9.18994	0.720719	4.56427	2.3275	0.304217	2.2131	0.950849	1712.18	33.278	1742.77	19.3881	1779.65	13.1448	1779.65	13.1448	96.209
SW04-83 <>	7.05162	1867.42	1.03019	9.11935	1.60416	4.5542	4.02979	0.301214	3.69674	0.917353	1697.32	55.1663	1740.93	33.563	1793.7	29.2086	1793.7	29.2086	94.6269
SW04-96 <>	32.9253	19845.6	1.29241	9.02336	0.86161	4.78187	2.19484	0.312943	2.01865	0.919726	1755.17	31.0172	1781.72	18.4336	1812.95	15.6506	1812.95	15.6506	96.8132
SW04-71 <>	77.2641	22346.5	1.91365	9.01812	0.569763	4.73921	2.25922	0.309971	2.18619	0.967676	1740.56	33.3479	1774.2	18.9449	1814	10.3473	1814	10.3473	95.9515
SW04-58 <>	27.5159	8589.48	0.934324	8.87834	0.604459	4.638	1.9102	0.298649	1.81204	0.948613	1684.61	26.8633	1756.13	15.957	1842.32	10.9415	1842.32	10.9415	91.4393
SW04-55 <>	224.536	52690.3	0.786578	8.85909	1.56147	5.00658	3.35607	0.321683	2.97069	0.88517	1797.94	46.6106	1820.43	28.4111	1846.25	28.2511	1846.25	28.2511	97.3835
SW04-70 <>	101.434	39102.3	1.5551	8.82297	0.754449	5.26926	2.21093	0.337181	2.07822	0.939978	1873.1	33.7822	1863.9	18.8707	1853.64	13.6361	1853.64	13.6361	101.05
SW04-47 <>	249.207	60496.3	1.51632	8.5088	1.46746	4.81447	2.69212	0.297108	2.25701	0.838374	1676.95	33.3268	1787.43	22.6378	1918.92	26.3195	1918.92	26.3195	87.3906
SW04-98 <>	79.4826	39587.6	1.5488	8.05838	0.599333	6.02174	1.54026	0.35194	1.41888	0.921191	1943.85	23.8109	1978.99	13.413	2015.9	10.6283	2015.9	10.6283	96.4262
SW04-45 <>	562.048	169685	3.68441	8.03409	3.68161	6.38786	4.49716	0.372213	2.58268	0.574291	2039.8	45.1612	2030.6	39.5024	2021.25	65.2616	2021.25	65.2616	100.918
SW04-12 <>	96.3912	43138.4	1.6139	7.9002	0.90662	6.35784	2.95729	0.364289	2.81489	0.951848	2002.47	48.4537	2026.47	25.9524	2050.98	16.011	2050.98	16.011	97.6351
SW04-5 <>	425.965	75497.5	4.25373	7.70429	1.87617	6.80916	4.04102	0.380474	3.57909	0.885688	2078.5	63.5918	2086.91	35.7924	2095.21	32.9698	2095.21	32.9698	99.2022

## Sheet: TF01
							Isotope ratios						Apparent ages (Ma)
Analysis	U	206Pb	U/Th	206Pb*	±	207Pb*	±	206Pb*	±	error	206Pb*	±	207Pb*	±	206Pb*	±	Best age	±	Conc
	(ppm)	204Pb		207Pb*	(%)	235U*	(%)	238U	(%)	corr.	238U*	(Ma)	235U	(Ma)	207Pb*	(Ma)	(Ma)	(Ma)	(%)
TF01-66 <>	157.765	696.769	1.61082	20.926	0.654658	0.228918	3.9945	0.0347428	3.94049	0.986479	220.163	8.52905	209.305	7.5554	88.7831	15.5178	220.163	8.52905	NA
TF01-126 <>	396.958	6808.25	0.870586	18.9389	0.768546	0.255496	2.02002	0.0350943	1.8681	0.924795	222.353	4.08297	231.031	4.17404	320.299	17.4652	222.353	4.08297	NA
TF01-30 <>	56.2939	264.585	0.7255	24.6209	1.53446	0.203187	2.05779	0.0362827	1.3711	0.666299	229.75	3.09464	187.82	3.52855	-311.636	39.3129	229.75	3.09464	NA
TF01-2 <>	345.476	9177.86	2.00172	18.6901	0.56915	0.268959	1.10947	0.0364584	0.952357	0.858392	230.843	2.15955	241.861	2.38772	350.239	12.8454	230.843	2.15955	NA
TF01-93 <>	266.433	1457.5	1.12488	19.1129	3.66697	0.26415	4.23332	0.0366164	2.11527	0.499672	231.825	4.81662	238.005	8.98202	299.428	83.6461	231.825	4.81662	NA
TF01-56 <>	245.546	4315.13	0.965399	18.9429	0.57804	0.270876	3.14169	0.0372149	3.08806	0.982928	235.547	7.14254	243.394	6.79936	319.81	13.1316	235.547	7.14254	NA
TF01-91 <>	73.6795	969.381	1.87014	19.4449	2.15528	0.26616	6.22325	0.037536	5.83812	0.938114	237.542	13.6156	239.619	13.2839	260.051	49.5064	237.542	13.6156	NA
TF01-102 <>	77.6265	228.746	1.41087	27.02	1.47221	0.201223	2.95253	0.0394332	2.5593	0.866817	249.319	6.25901	186.16	5.02206	-555.816	39.6544	249.319	6.25901	NA
TF01-70 <>	100.896	827.003	1.3248	20.5049	0.984202	0.266391	2.29589	0.0396164	2.07424	0.903457	250.455	5.09541	239.804	4.90384	136.711	23.1204	250.455	5.09541	NA
TF01-62 <>	50.7189	540.891	0.504027	20.4536	1.79298	0.268826	2.12156	0.0398785	1.13413	0.534574	252.08	2.80374	241.754	4.56412	142.638	42.07	252.08	2.80374	NA
TF01-1 <>	115.223	1090.36	2.00727	19.3662	0.779685	0.284486	1.1911	0.0399581	0.90045	0.755982	252.573	2.23032	254.21	2.67862	269.316	17.858	252.573	2.23032	NA
TF01-35 <>	60.9303	497.735	1.81287	20.7506	0.972606	0.266511	2.36202	0.0401094	2.15248	0.911289	253.511	5.35088	239.901	5.04689	108.683	22.9643	253.511	5.35088	NA
TF01-109 <>	102.447	167.972	0.650867	30.6402	0.921901	0.183451	2.47104	0.0407672	2.29263	0.927798	257.587	5.78908	171.026	3.88939	-907.295	26.7762	257.587	5.78908	NA
TF01-129 <>	99.7117	2357.31	1.0758	19.1631	0.863816	0.293911	1.54429	0.0408488	1.2801	0.828925	258.092	3.23858	261.633	3.56182	293.47	19.7249	258.092	3.23858	NA
TF01-87 <>	217.275	4796.59	0.619653	18.7307	0.910314	0.305159	2.56847	0.0414551	2.40174	0.935087	261.846	6.16285	270.422	6.09778	345.361	20.5724	261.846	6.16285	NA
TF01-27 <>	422.571	2095.69	1.17185	19.1557	0.647454	0.302136	3.08119	0.0419758	3.0124	0.977673	265.068	7.82298	268.067	7.25942	294.361	14.7756	265.068	7.82298	NA
TF01-34 <>	97.174	883.781	0.903377	20.0521	0.952693	0.288873	2.18938	0.0420113	1.97123	0.900361	265.288	5.1233	257.672	4.98255	188.921	22.1781	265.288	5.1233	NA
TF01-54 <>	394.789	6815.19	0.911435	18.9698	0.71297	0.305655	2.6199	0.0420526	2.52102	0.962259	265.543	6.55839	270.808	6.22763	316.549	16.1977	265.543	6.55839	NA
TF01-90 <>	215.838	3768.46	0.81157	18.7555	0.964804	0.310587	2.10957	0.0422483	1.87601	0.889289	266.754	4.90222	274.636	5.07626	342.35	21.8172	266.754	4.90222	NA
TF01-46 <>	116.867	1112.08	1.25472	19.2414	1.08258	0.305504	2.53355	0.0426337	2.29061	0.90411	269.137	6.03796	270.69	6.0201	284.13	24.7828	269.137	6.03796	NA
TF01-107 <>	173.452	555.686	0.879088	20.7953	0.537744	0.289272	3.08256	0.0436284	3.03529	0.984667	275.285	8.1798	257.986	7.02279	103.608	12.7175	275.285	8.1798	NA
TF01-80 <>	36.4756	1143.13	1.70397	19.2837	0.900407	0.312828	2.87906	0.0437518	2.73464	0.949838	276.046	7.38954	276.371	6.96603	279.138	20.6074	276.046	7.38954	NA
TF01-89 <>	133.026	2502.62	1.40002	18.6067	0.772557	0.325295	2.02995	0.043898	1.87719	0.924748	276.95	5.08878	285.968	5.05922	360.326	17.4185	276.95	5.08878	NA
TF01-14 <>	77.7637	1818.92	1.09143	17.8517	4.34688	0.36247	4.47614	0.0469301	1.06793	0.238582	295.647	3.08599	314.058	12.0921	453.019	96.5407	295.647	3.08599	NA
TF01-65 <>	50.6325	455.587	0.777563	20.8653	1.8635	0.313194	2.38377	0.0473954	1.48652	0.623598	298.511	4.33625	276.653	5.77277	95.6279	44.1246	298.511	4.33625	NA
TF01-124 <>	104.755	2063.78	0.789877	18.3752	1.05169	0.35821	5.237	0.0477385	5.13032	0.979628	300.623	15.0688	310.878	14.0253	388.495	23.6126	300.623	15.0688	NA
TF01-28 <>	339.206	2328.13	1.37971	19.133	0.791336	0.345125	2.02256	0.0478914	1.86133	0.920283	301.563	5.48383	301.048	5.26926	297.045	18.0523	301.563	5.48383	NA
TF01-73 <>	67.0687	1573.76	2.1228	18.5868	1.50532	0.364954	3.08454	0.0491973	2.69228	0.872832	309.592	8.13809	315.906	8.37432	362.733	33.9357	309.592	8.13809	NA
TF01-58 <>	230.441	4474.4	0.975347	18.6071	0.643689	0.377384	1.1912	0.0509285	1.00231	0.841429	320.22	3.1312	325.112	3.31395	360.27	14.5162	320.22	3.1312	NA
TF01-94 <>	487.354	3593.66	0.714002	18.7979	0.511347	0.377947	1.91022	0.0515275	1.8405	0.963505	323.893	5.81398	325.526	5.32004	337.238	11.6045	323.893	5.81398	NA
TF01-71 <>	170.431	1911.45	2.24816	18.2095	0.767249	0.480471	2.42939	0.0634549	2.30505	0.948819	396.602	8.86635	398.396	8.00577	408.793	17.1653	396.602	8.86635	NA
TF01-19 <>	79.5278	954.983	0.500124	18.7811	1.05175	0.467233	1.64269	0.0636435	1.26185	0.76816	397.745	4.86725	389.276	5.31158	339.225	23.7988	397.745	4.86725	NA
TF01-40 <>	75.7035	363.353	1.73642	21.0615	0.92366	0.433673	1.71441	0.0662447	1.44432	0.842457	413.491	5.78461	365.781	5.26575	73.4112	21.9703	413.491	5.78461	563.253
TF01-105 <>	66.2097	559.219	1.16472	19.0492	0.976547	0.484984	2.33346	0.0670045	2.11929	0.908218	418.083	8.5792	401.487	7.73828	307.077	22.2468	418.083	8.5792	136.149
TF01-44 <>	87.867	1778.92	0.618016	17.6704	0.981028	0.526079	2.19039	0.0674213	1.95841	0.894094	420.601	7.97414	429.204	7.66714	475.64	21.6844	420.601	7.97414	88.4284
TF01-41 <>	302.503	1836.3	1.09742	18.4245	0.921377	0.504907	2.87646	0.0674691	2.7249	0.947311	420.89	11.1024	415.018	9.79948	382.483	20.7077	420.89	11.1024	110.042
TF01-16 <>	272.23	8115.26	1.10388	17.7938	0.824721	0.526797	1.75846	0.0679845	1.55306	0.883197	424.002	6.37313	429.682	6.16069	460.246	18.2869	424.002	6.37313	92.1251
TF01-111 <>	56.8856	870.271	0.615923	18.0375	1.06866	0.519942	2.60812	0.0680188	2.37913	0.9122	424.208	9.76757	425.113	9.05935	429.997	23.841	424.208	9.76757	98.6537
TF01-4 <>	108.595	3554.32	1.55211	17.3071	0.88733	0.543411	1.46953	0.0682104	1.17139	0.79712	425.365	4.82184	440.671	5.25361	521.401	19.4589	425.365	4.82184	81.5812
TF01-114 <>	162.255	3144.47	0.990281	17.7571	0.998885	0.5301	2.77672	0.0682696	2.59083	0.933054	425.722	10.6734	431.876	9.76817	464.826	22.1456	425.722	10.6734	91.5875
TF01-130 <>	198.148	5594.64	1.4555	17.3992	0.74497	0.544073	2.30924	0.0686573	2.18577	0.946534	428.061	9.05255	441.107	8.26223	509.738	16.3943	428.061	9.05255	83.9766
TF01-22 <>	360.955	2374.08	2.36741	18.1983	0.759116	0.524397	1.91808	0.0692133	1.76147	0.91835	431.414	7.35054	428.084	6.69985	410.177	16.9787	431.414	7.35054	105.177
TF01-37 <>	154.388	1150.81	1.37443	18.2978	2.90582	0.522907	3.4694	0.0693939	1.8955	0.546349	432.503	7.92914	427.091	12.0964	397.97	65.1431	432.503	7.92914	108.677
TF01-78 <>	480.985	20410.9	1.69495	17.8917	0.739075	0.537335	2.36918	0.0697261	2.25095	0.950097	434.506	9.45819	436.666	8.40843	448.051	16.4437	434.506	9.45819	96.9768
TF01-95 <>	745.1	6530.35	1.37693	18.0188	0.806973	0.533875	1.79162	0.0697694	1.59959	0.892819	434.766	6.72515	434.378	6.33185	432.299	17.9799	434.766	6.72515	100.571
TF01-125 <>	219.257	7985.65	1.53841	17.451	0.622507	0.552106	2.37975	0.0698783	2.29688	0.96518	435.422	9.67087	446.376	8.59552	503.227	13.701	435.422	9.67087	86.5261
TF01-43 <>	78.2416	1404.76	1.51624	17.9905	0.571327	0.539648	2.15086	0.0704131	2.07359	0.964076	438.644	8.79313	438.192	7.65489	435.799	12.7212	438.644	8.79313	100.653
TF01-85 <>	83.8001	3023.16	1.12606	17.894	0.701179	0.542775	2.59436	0.0704412	2.49781	0.962784	438.813	10.596	440.252	9.26806	447.764	15.6011	438.813	10.596	98.0011
TF01-104 <>	116.032	1395.38	1.2037	17.9055	0.944466	0.544132	2.65804	0.0706626	2.48458	0.934743	440.146	10.5708	441.145	9.51094	446.338	20.9999	440.146	10.5708	98.6128
TF01-55 <>	58.7091	1764.75	0.795037	17.4166	0.929392	0.571091	1.83939	0.0721387	1.58732	0.862961	449.028	6.88496	458.72	6.78914	507.54	20.4491	449.028	6.88496	88.4715
TF01-32 <>	43.4525	257.629	0.923297	22.6815	1.31149	0.439316	2.19604	0.0722683	1.76142	0.802089	449.807	7.6529	369.77	6.8061	-105.709	32.2613	449.807	7.6529	NA
TF01-61 <>	58.8592	1239.3	1.28246	17.9376	1.33716	0.559888	1.97938	0.0728391	1.45944	0.737319	453.238	6.38755	451.454	7.21398	442.356	29.7512	453.238	6.38755	102.46
TF01-117 <>	474.544	9980.8	1.90629	18.1762	0.830921	0.554717	2.13828	0.0731263	1.97023	0.921409	454.963	8.65481	448.082	7.7468	412.892	18.5758	454.963	8.65481	110.189
TF01-18 <>	203.158	7301.52	2.52738	18.1723	0.726453	0.562602	1.0444	0.0741498	0.75036	0.718459	461.109	3.33913	453.218	3.81814	413.37	16.2388	461.109	3.33913	111.549
TF01-51 <>	424.131	8888.83	0.547911	17.825	1.14052	0.583238	2.32043	0.0754004	2.0208	0.870871	468.61	9.13365	466.54	8.67978	456.367	25.3272	468.61	9.13365	102.683
TF01-23 <>	708.179	3522.68	14.807	18.2348	1.30171	0.577494	2.52702	0.0763744	2.16596	0.85712	474.446	9.90724	462.85	9.39356	405.688	29.1387	474.446	9.90724	116.949
TF01-119 <>	258.86	5806.58	1.2273	17.214	1.28615	0.615708	2.47221	0.0768696	2.11131	0.854019	477.41	9.71544	487.154	9.56622	533.246	28.1654	477.41	9.71544	89.5291
TF01-113 <>	181.157	2941.43	1.67272	17.8225	0.55782	0.599276	2.14953	0.0774631	2.07589	0.965741	480.962	9.62091	476.774	8.17875	456.689	12.3796	480.962	9.62091	105.315
TF01-29 <>	244.425	5642.14	0.858899	17.3935	0.73181	0.620124	1.65485	0.0782282	1.48424	0.896906	485.538	6.94187	489.925	6.43169	510.493	16.095	485.538	6.94187	95.1117
TF01-26 <>	493.884	3405	1.11552	15.5877	1.77085	0.926232	5.59977	0.104713	5.3124	0.948681	641.969	32.4611	665.65	27.3474	746.668	37.4078	641.969	32.4611	85.9779
TF01-38 <>	182.904	2222.34	2.13796	15.4471	0.755924	1.12193	1.5865	0.125693	1.39483	0.879189	763.25	10.04	763.9	8.51755	765.783	15.9265	763.25	10.04	99.6692
TF01-25 <>	131.754	2358.2	1.49907	15.0521	0.505852	1.1591	2.2166	0.126537	2.15811	0.973612	768.079	15.6266	781.532	12.0833	820.161	10.565	768.079	15.6266	93.6497
TF01-63 <>	187.591	6461.34	2.21874	15.2138	1.05212	1.15192	2.15264	0.127104	1.878	0.872419	771.321	13.6524	778.148	11.7008	797.759	22.0736	771.321	13.6524	96.686
TF01-9 <>	166.438	13667.5	1.5457	15.0074	0.757434	1.18551	2.87834	0.129035	2.77689	0.964755	782.36	20.4588	793.876	15.8548	826.366	15.8242	782.36	20.4588	94.6747
TF01-68 <>	157.926	3762.82	1.05676	15.0071	0.818155	1.2167	1.78666	0.132428	1.58832	0.888991	801.703	11.9737	808.265	9.95777	826.39	17.0875	801.703	11.9737	97.0127
TF01-110 <>	230.127	1100.78	1.30658	14.5905	0.813199	1.45342	1.78472	0.153802	1.58869	0.890161	922.241	13.6517	911.29	10.7358	884.861	16.7983	884.861	16.7983	104.224
TF01-112 <>	509.692	14582.1	2.49038	14.3575	1.65513	1.53514	3.01182	0.159856	2.51627	0.835464	955.974	22.3563	944.561	18.5206	918.068	34.0312	918.068	34.0312	104.129
TF01-72 <>	333.65	11935	2.47693	14.2833	1.23963	1.41958	2.71436	0.147057	2.41476	0.889623	884.447	19.957	897.188	16.1717	928.688	25.4599	928.688	25.4599	95.2361
TF01-52 <>	231.724	10029.3	2.15138	14.2782	0.780659	1.5208	2.63406	0.157486	2.51572	0.955073	942.793	22.0653	938.799	16.1371	929.457	16.0384	929.457	16.0384	101.435
TF01-20 <>	203.09	6014.64	1.26787	14.2771	0.774984	1.42648	0.817411	0.147709	0.259924	0.317984	888.107	2.15645	900.079	4.87936	929.567	15.9184	929.567	15.9184	95.5399
TF01-48 <>	199.749	7062.9	3.68714	14.247	0.647412	1.49407	5.06452	0.15438	5.02297	0.991796	925.469	43.304	927.973	30.8151	933.945	13.2637	933.945	13.2637	99.0924
TF01-76 <>	231.891	16417.2	1.82166	14.2156	0.85071	1.48071	2.94944	0.152663	2.82409	0.957501	915.874	24.1118	922.521	17.8776	938.428	17.4214	938.428	17.4214	97.5965
TF01-42 <>	142.8	4395.47	1.47139	14.1482	0.884463	1.47184	1.79489	0.151029	1.56184	0.87016	906.731	13.2108	918.885	10.8523	948.203	18.0967	948.203	18.0967	95.6263
TF01-122 <>	109.56	7561.52	0.968901	14.1016	0.958045	1.47512	1.7947	0.150867	1.51759	0.845598	905.824	12.8246	920.23	10.861	954.91	19.5911	954.91	19.5911	94.8596
TF01-67 <>	235.487	3338.78	4.34809	13.9993	0.876915	1.4754	2.05482	0.149802	1.85831	0.904365	899.851	15.6074	920.346	12.4363	969.794	17.8815	969.794	17.8815	92.7878
TF01-128 <>	287.912	13319.3	2.27808	13.9218	1.00151	1.48977	3.77905	0.150423	3.64393	0.964244	903.336	30.7148	926.224	22.964	981.14	20.3794	981.14	20.3794	92.07
TF01-3 <>	154.773	14185.4	3.41719	13.8768	0.893896	1.46886	3.14185	0.147831	3.01201	0.958672	888.796	25.0072	917.658	18.9824	987.723	18.1798	987.723	18.1798	89.9843
TF01-74 <>	123.706	12081.8	0.849685	13.6772	0.547274	1.60386	2.09898	0.159097	2.02638	0.965411	951.755	17.9301	971.715	13.1284	1017.11	11.0852	1017.11	11.0852	93.5747
TF01-5 <>	106.802	15174.4	1.75748	13.4377	0.524586	1.72431	3.09609	0.16805	3.05133	0.985541	1001.36	28.3001	1017.63	19.9003	1052.84	10.5882	1052.84	10.5882	95.1106
TF01-103 <>	38.827	1458.49	0.951261	12.1885	0.880427	2.36806	1.41661	0.209335	1.10979	0.783412	1225.27	12.3838	1233.02	10.1136	1246.6	17.2415	1246.6	17.2415	98.2891
TF01-127 <>	120.302	11659.2	0.713686	11.8669	0.590659	2.54537	1.79909	0.219072	1.69936	0.94457	1276.97	19.6863	1285.11	13.1158	1298.72	11.4808	1298.72	11.4808	98.3251
TF01-50 <>	458.322	13037	28.8554	10.7	2.54796	3.43631	2.72542	0.26667	0.967356	0.354939	1523.88	13.1285	1512.74	21.4387	1497.17	48.2006	1497.17	48.2006	101.783
TF01-75 <>	130.103	13768.1	1.38902	10.2935	0.565384	3.13882	2.91712	0.234329	2.86181	0.981038	1357.15	35.0235	1442.26	22.467	1570.08	10.5901	1570.08	10.5901	86.4384
TF01-99 <>	33.436	1140.88	0.675773	10.1728	0.906939	3.72684	1.72273	0.274968	1.46467	0.850202	1565.97	20.363	1577.15	13.7925	1592.12	16.9417	1592.12	16.9417	98.3574
TF01-77 <>	153.641	19227.2	1.3739	10.0725	0.607124	3.94733	1.55328	0.288364	1.42971	0.920448	1633.35	20.6286	1623.44	12.5844	1610.61	11.3121	1610.61	11.3121	101.412
TF01-57 <>	233.3	23501.7	1.52507	9.97187	1.66757	4.06281	3.32347	0.293834	2.87483	0.865008	1660.66	42.0881	1646.87	27.0869	1629.3	31.0007	1629.3	31.0007	101.925
TF01-47 <>	94.9589	7640	0.797308	9.86213	0.944113	3.89166	2.2707	0.278358	2.06513	0.909465	1583.09	28.9881	1611.95	18.3449	1649.85	17.5035	1649.85	17.5035	95.9536
TF01-79 <>	802.452	55580.2	4.12931	9.86159	1.73185	3.92657	3.88811	0.28084	3.4811	0.89532	1595.59	49.2048	1619.17	31.4757	1649.95	32.109	1649.95	32.109	96.7055
TF01-83 <>	32.8393	3130.06	1.72311	9.61319	0.537523	4.05947	2.73769	0.283032	2.6844	0.980535	1606.62	38.1741	1646.2	22.3074	1697.1	9.90479	1697.1	9.90479	94.6681
TF01-96 <>	140.588	5296.91	0.707218	9.53821	0.634814	4.35836	1.87264	0.301501	1.76176	0.940789	1698.75	26.3094	1704.48	15.4671	1711.52	11.6767	1711.52	11.6767	99.2538
TF01-7 <>	236.52	71167.7	1.21557	9.50309	1.2763	4.60665	3.29127	0.317504	3.03373	0.92175	1777.53	47.1302	1750.47	27.4651	1718.3	23.4585	1718.3	23.4585	103.447
TF01-49 <>	54.0188	3702.03	0.728382	9.44858	0.67491	4.12455	3.70236	0.282645	3.64033	0.983244	1604.67	51.7134	1659.18	30.2662	1728.87	12.389	1728.87	12.389	92.8163
TF01-98 <>	145.328	10967.5	2.11777	9.3546	1.16386	4.60381	2.1947	0.31235	1.86068	0.847808	1752.26	28.5487	1749.96	18.3099	1747.19	21.3142	1747.19	21.3142	100.29
TF01-81 <>	67.6832	5412.46	0.831534	9.31073	0.599029	4.473	2.42374	0.302052	2.34855	0.968977	1701.48	35.1217	1725.98	20.1162	1755.8	10.9592	1755.8	10.9592	96.9062
TF01-108 <>	37.6486	624.865	0.712363	9.30816	0.937896	4.34922	1.38122	0.293612	1.01396	0.734105	1659.55	14.8357	1702.75	11.4033	1756.3	17.1561	1756.3	17.1561	94.4914
TF01-33 <>	42.454	1701.14	0.894883	9.2238	1.50686	3.82798	2.48459	0.256082	1.9755	0.795098	1469.76	25.9631	1598.65	20.0053	1772.94	27.5088	1772.94	27.5088	82.8998
TF01-97 <>	34.8673	2497.28	0.966688	9.13563	0.81423	4.6694	2.28413	0.309384	2.13407	0.934306	1737.67	32.5059	1761.77	19.104	1790.45	14.8308	1790.45	14.8308	97.0523
TF01-53 <>	46.0832	4513.34	0.883139	9.11678	0.795956	4.59106	2.18393	0.303566	2.03372	0.931219	1708.97	30.5304	1747.65	18.211	1794.21	14.4912	1794.21	14.4912	95.2488
TF01-64 <>	146.961	8033.47	2.19629	9.10049	1.01289	4.82663	2.34318	0.318572	2.11294	0.901743	1782.75	32.9089	1789.55	19.7113	1797.47	18.434	1797.47	18.434	99.1811
TF01-92 <>	319.954	18444	1.74628	9.05263	1.91135	5.11182	3.04844	0.335621	2.37482	0.779026	1865.57	38.4698	1838.07	25.8945	1807.06	34.7466	1807.06	34.7466	103.238
TF01-10 <>	28.4126	5389.12	1.34847	9.04078	0.801754	4.63487	1.37337	0.303908	1.11504	0.811906	1710.66	16.7535	1755.57	11.4706	1809.44	14.5694	1809.44	14.5694	94.5407
TF01-12 <>	54.3815	10253.9	1.08707	9.01045	0.691356	4.7585	2.32167	0.310968	2.21634	0.954633	1745.47	33.8908	1777.61	19.4825	1815.55	12.5536	1815.55	12.5536	96.14
TF01-60 <>	233.024	19253.1	0.589697	8.98481	1.64078	4.58211	2.48613	0.298588	1.8678	0.751288	1684.3	27.6855	1746.02	20.7243	1820.72	29.7786	1820.72	29.7786	92.5078
TF01-59 <>	48.5512	6477.54	0.856023	8.8159	0.688362	4.86359	1.78569	0.310973	1.64768	0.922713	1745.49	25.1954	1795.97	15.0405	1855.08	12.4392	1855.08	12.4392	94.0923
TF01-21 <>	136.075	5499.44	0.547487	8.753	1.00791	5.03188	2.52448	0.319437	2.31455	0.916841	1786.98	36.1232	1824.7	21.3867	1868.02	18.1864	1868.02	18.1864	95.6619
TF01-36 <>	120.222	5103.33	2.85976	8.72247	1.02062	5.38908	2.59424	0.34092	2.38504	0.919361	1891.09	39.0903	1883.12	22.2221	1874.32	18.4017	1874.32	18.4017	100.895
TF01-88 <>	108.872	20421.4	1.27951	8.60454	0.868221	5.13428	2.26521	0.32041	2.09221	0.92363	1791.73	32.7284	1841.8	19.2533	1898.82	15.6078	1898.82	15.6078	94.36
TF01-121 <>	61.9344	8124.41	0.756784	8.33191	0.632252	5.90188	1.60717	0.356643	1.47758	0.91937	1966.24	25.0403	1961.51	13.9554	1956.51	11.2877	1956.51	11.2877	100.498
TF01-6 <>	164.291	43993	2.15446	8.28142	1.46684	5.59674	2.25269	0.336154	1.70967	0.758947	1868.14	27.7279	1915.6	19.4084	1967.35	26.1585	1967.35	26.1585	94.9573
TF01-45 <>	77.8906	9157.16	0.561608	7.84231	5.90233	5.33494	6.12753	0.30344	1.64594	0.268614	1708.34	24.7011	1874.48	52.4431	2063.96	104.176	2063.96	104.176	82.7702

## Sheet: 11HTG16DZ
							Isotope ratios						Apparent ages (Ma)
Analysis	U	206Pb	U/Th	206Pb*	±	207Pb*	±	206Pb*	±	error	206Pb*	±	207Pb*	±	206Pb*	±	Best age	±	Conc
	(ppm)	204Pb		207Pb*	(%)	235U*	(%)	238U	(%)	corr.	238U*	(Ma)	235U	(Ma)	207Pb*	(Ma)	(Ma)	(Ma)	(%)
11HTG16DZ-1	330.787	89666.5	0.905392	17.8826	2.56271	0.57391	2.82276	0.0744344	1.18342	0.419244	462.816	5.28509	460.54	10.4516	449.181	56.9577	462.816	5.28509	103.035
11HTG16DZ-2	280.172	34873.5	1.55573	19.0552	7.21704	0.310327	7.32218	0.0428876	1.23637	0.168852	270.707	3.27763	274.434	17.6098	306.364	164.595	270.707	3.27763	NA
11HTG16DZ-3	484.78	47229.7	1.56304	19.9591	4.38225	0.270772	4.68674	0.0391961	1.66175	0.354564	247.848	4.04045	243.311	10.1403	199.758	101.792	247.848	4.04045	NA
11HTG16DZ-4	690.564	31954.5	0.658166	17.8224	1.25117	0.524503	1.77743	0.0677973	1.26247	0.710279	422.871	5.16729	428.155	6.20937	456.702	27.7811	422.871	5.16729	92.5923
11HTG16DZ-5	461.173	10702.6	1.10171	19.0176	3.7596	0.323383	4.44634	0.0446038	2.3739	0.533899	281.306	6.53432	284.501	11.0327	310.836	85.5966	281.306	6.53432	NA
11HTG16DZ-6	402.422	34315.9	1.60426	18.6055	3.42825	0.455624	3.97973	0.0614818	2.02123	0.507881	384.631	7.5469	381.21	12.6492	360.466	77.3495	384.631	7.5469	NA
11HTG16DZ-7	718.334	48833.5	1.10588	19.1453	1.99045	0.308073	3.89067	0.0427774	3.34296	0.859226	270.026	8.84042	272.687	9.3044	295.598	45.4479	270.026	8.84042	NA
11HTG16DZ-8	231.419	10841.6	1.56904	19.4376	5.19892	0.304892	5.65944	0.042982	2.23619	0.395125	271.29	5.94068	270.214	13.4276	260.91	119.474	271.29	5.94068	NA
11HTG16DZ-9	133.821	13756.3	1.78852	17.9388	7.06986	0.470229	7.31825	0.0611788	1.89046	0.258321	382.791	7.02584	391.347	23.7706	442.21	157.42	382.791	7.02584	NA
11HTG16DZ-10	311.314	30339.3	1.8582	19.338	4.67872	0.310414	5.09325	0.0435363	2.01265	0.395161	274.715	5.41292	274.502	12.2512	272.66	107.281	274.715	5.41292	NA
11HTG16DZ-11	590.788	56459.4	1.33692	16.606	1.24953	0.684646	2.17585	0.0824576	1.7813	0.818665	510.775	8.7473	529.579	8.97901	611.438	27.023	510.775	8.7473	83.5367
11HTG16DZ-12	162.869	9790.46	1.7486	18.4205	4.98761	0.456824	5.23496	0.0610309	1.59013	0.303751	381.892	5.89619	382.047	16.6696	382.962	112.159	381.892	5.89619	NA
11HTG16DZ-13	508.725	41405.7	1.33348	17.8575	2.34189	0.549421	2.52661	0.0711581	0.94832	0.375333	443.129	4.0611	444.618	9.09737	452.306	52.0149	443.129	4.0611	97.9711
11HTG16DZ-14	160.345	25784.6	15.8438	18.1896	4.57364	0.565129	4.88807	0.0745537	1.72483	0.352865	463.532	7.71447	454.86	17.923	411.247	102.301	463.532	7.71447	112.714
11HTG16DZ-15	463.046	43765.8	1.15271	17.7074	2.10867	0.585022	4.86844	0.0751321	4.38808	0.901331	467.001	19.7678	467.684	18.2475	471.059	46.6714	467.001	19.7678	99.1386
11HTG16DZ-16	448.091	27621.8	1.98992	19.7659	3.77477	0.295435	4.03559	0.0423523	1.42728	0.353673	267.397	3.73844	262.829	9.34537	222.317	87.3172	267.397	3.73844	NA
11HTG16DZ-18	511.709	20350.1	1.19056	19.7441	4.43063	0.242404	4.751	0.0347118	1.71508	0.360994	219.97	3.70903	220.387	9.41249	224.836	102.49	219.97	3.70903	NA
11HTG16DZ-19	208.906	24797.2	1.4788	18.6828	5.14948	0.445619	5.43871	0.0603816	1.74996	0.32176	377.946	6.42376	374.207	17.0246	351.133	116.456	377.946	6.42376	NA
11HTG16DZ-20	137.878	44216.7	1.62225	11.2791	2.17707	2.609	2.98082	0.213426	2.03608	0.683061	1247.05	23.0861	1303.17	21.8837	1396.79	41.7466	1396.79	41.7466	89.2792
11HTG16DZ-21	598.484	95077.2	1.77951	18.242	2.33882	0.47947	2.97659	0.0634355	1.84119	0.618557	396.485	7.08007	397.709	9.79529	404.811	52.3652	396.485	7.08007	NA
11HTG16DZ-23	218.498	77319.4	1.47015	10.9278	0.511261	3.17543	1.2435	0.251672	1.13354	0.91157	1447.09	14.6926	1451.2	9.60265	1457.21	9.72245	1457.21	9.72245	99.3057
11HTG16DZ-24	146.632	9923.34	1.87994	19.7518	11.7234	0.422135	11.7883	0.0604722	1.23511	0.104774	378.496	4.54024	357.576	35.5443	223.97	271.858	378.496	4.54024	NA
11HTG16DZ-25	644.324	22066.5	1.35641	17.4251	1.38888	0.627532	1.75496	0.0793069	1.07279	0.611293	491.985	5.0816	494.557	6.87083	506.47	30.5553	491.985	5.0816	97.1399
11HTG16DZ-26	1414.47	23667.5	2.25185	19.1258	1.39946	0.300536	2.57752	0.0416883	2.16451	0.839766	263.29	5.58413	266.819	6.04799	297.908	31.9204	263.29	5.58413	NA
11HTG16DZ-28	125.622	9912.29	1.75401	18.4552	5.84601	0.454164	6.08755	0.0607897	1.69778	0.278893	380.426	6.2719	380.191	19.3074	378.736	131.558	380.426	6.2719	NA
11HTG16DZ-29	1366.04	229889	27.0647	17.9458	0.999334	0.53415	1.56538	0.0695225	1.20488	0.769707	433.278	5.04892	434.56	5.53412	441.336	22.2517	433.278	5.04892	98.1742
11HTG16DZ-30	164.981	11753.4	1.55837	17.8895	5.54034	0.465881	6.05082	0.0604465	2.43252	0.402014	378.34	8.93834	388.34	19.5288	448.332	123.178	378.34	8.93834	NA
11HTG16DZ-31	635.608	92079.7	2.9008	17.7999	0.894356	0.52522	1.23792	0.0678041	0.855911	0.691408	422.913	3.50358	428.632	4.32848	459.477	19.8327	422.913	3.50358	92.0423
11HTG16DZ-32	792.489	112233	2.54535	17.9701	1.09595	0.513301	1.72547	0.0668995	1.33272	0.772379	417.449	5.3871	420.667	5.94277	438.324	24.4148	417.449	5.3871	95.2375
11HTG16DZ-33	961.02	71924.8	4.94203	18.1131	0.69354	0.543403	1.92329	0.071386	1.79389	0.93272	444.501	7.70515	440.665	6.8758	420.661	15.4835	444.501	7.70515	105.667
11HTG16DZ-35	581.411	25383.3	1.34446	19.6519	2.56465	0.298728	3.12249	0.0425773	1.78116	0.570429	268.789	4.68912	265.406	7.29283	235.682	59.2031	268.789	4.68912	NA
11HTG16DZ-36	174.367	14086.1	1.45974	18.1652	5.79531	0.47716	5.98825	0.0628642	1.50783	0.251798	393.021	5.74905	396.123	19.6436	414.243	129.614	393.021	5.74905	NA
11HTG16DZ-37	213.485	5344.44	1.14648	18.0998	7.5136	0.471418	8.58108	0.0618838	4.14497	0.483036	387.072	15.5719	392.168	27.9223	422.306	167.896	387.072	15.5719	NA
11HTG16DZ-38	292.124	65422.6	2.4804	17.6419	2.02683	0.62408	2.43092	0.0798519	1.34213	0.552108	495.239	6.39784	492.401	9.48518	479.207	44.7963	495.239	6.39784	103.346
11HTG16DZ-39	387.297	38493.8	1.95815	18.359	2.13222	0.500411	2.38815	0.0666306	1.07558	0.450385	415.824	4.33135	411.98	8.08754	390.48	47.8502	415.824	4.33135	106.491
11HTG16DZ-41	127.738	23881.8	2.0055	18.073	5.75386	0.540266	6.30806	0.0708168	2.58548	0.40987	441.075	11.0225	438.6	22.4703	425.609	128.449	441.075	11.0225	103.634
11HTG16DZ-42	142.967	10013.6	1.65718	19.2241	7.77427	0.439992	8.65786	0.0613464	3.81043	0.440112	383.808	14.1979	370.246	26.8674	286.203	177.982	383.808	14.1979	NA
11HTG16DZ-43	567.234	3573.39	0.974694	17.3451	3.38949	0.430027	9.13213	0.0540968	8.47981	0.928569	339.625	28.0542	363.196	27.8909	516.585	74.4477	339.625	28.0542	NA
11HTG16DZ-44	245.521	9946.74	1.05635	19.2086	5.44344	0.314219	5.93502	0.043775	2.36502	0.398486	276.19	6.394	277.446	14.4094	288.054	124.492	276.19	6.394	NA
11HTG16DZ-45	399.805	3676.01	1.27327	17.3013	3.4336	0.562242	3.77035	0.0705505	1.55756	0.413107	439.472	6.61692	452.985	13.7789	522.139	75.3664	439.472	6.61692	84.1676
11HTG16DZ-46	139.608	45432.7	1.94619	9.41947	1.29619	3.78606	2.14471	0.25865	1.7087	0.796705	1482.93	22.6357	1589.79	17.2286	1734.53	23.7757	1734.53	23.7757	85.4946
11HTG16DZ-47	299.898	19818.3	3.16433	10.6056	1.48463	2.57998	3.85347	0.19845	3.55599	0.922803	1166.99	37.959	1294.97	28.2052	1513.91	28.0192	1513.91	28.0192	77.0843
11HTG16DZ-48	310.85	25131.7	1.03217	18.1954	3.19729	0.45044	3.72248	0.0594426	1.90634	0.512116	372.235	6.89508	377.587	11.7387	410.528	71.5219	372.235	6.89508	NA
11HTG16DZ-49	95.1913	7839.3	1.49589	19.1324	5.01257	0.44574	5.60879	0.0618514	2.51649	0.448669	386.875	9.4493	374.292	17.5604	297.131	114.44	386.875	9.4493	NA
11HTG16DZ-50	1506.12	13142.5	9.2131	17.7527	1.40159	0.521529	2.65328	0.0671494	2.25287	0.84909	418.959	9.13843	426.172	9.23469	465.381	31.0503	418.959	9.13843	90.0248
11HTG16DZ-51	388.933	218581	2.64706	14.2109	0.75342	1.47891	1.14257	0.152428	0.858968	0.751786	914.559	7.32396	921.786	6.92152	939.102	15.4251	939.102	15.4251	97.3866
11HTG16DZ-52	286.842	32894.6	1.68484	18.2412	2.46471	0.493382	2.96837	0.0652731	1.65422	0.557281	407.615	6.53408	407.212	9.95805	404.91	55.1809	407.615	6.53408	100.668
11HTG16DZ-53	393.001	42010.1	0.857624	18.8506	1.28974	0.438872	1.87831	0.0600016	1.3655	0.726986	375.635	4.98273	369.457	5.81724	330.9	29.237	375.635	4.98273	NA
11HTG16DZ-54	423.614	25927.1	2.21279	18.3996	4.49481	0.459744	4.77927	0.0613511	1.62421	0.339845	383.837	6.05235	384.08	15.2849	385.52	101.004	383.837	6.05235	NA
11HTG16DZ-55	456.107	33003.4	3.27074	18.2521	1.61083	0.493621	2.08281	0.0653438	1.32035	0.633926	408.043	5.22061	407.375	6.9894	403.573	36.072	408.043	5.22061	101.107
11HTG16DZ-57	97.4849	3317.37	1.00087	18.2854	11.4402	0.268447	11.9297	0.035601	3.38207	0.2835	225.508	7.49499	241.451	25.6412	399.481	257.081	225.508	7.49499	NA
11HTG16DZ-58	318.399	287759	4.26952	6.1549	0.172614	10.6611	1.66965	0.475906	1.6607	0.994642	2509.41	34.5204	2494.04	15.5007	2481.54	2.91138	2481.54	2.91138	101.123
11HTG16DZ-59	167.723	18276.4	1.07996	18.7618	6.55195	0.443723	6.90912	0.0603788	2.1927	0.317363	377.929	8.04862	372.874	21.5648	341.56	148.447	377.929	8.04862	NA
11HTG16DZ-60	186.86	9243.87	3.05621	18.7439	6.8984	0.409344	7.12373	0.0556477	1.77754	0.249523	349.102	6.04039	348.402	21.0122	343.754	156.257	349.102	6.04039	NA
11HTG16DZ-61	317.687	26296.1	0.697327	19.641	8.50631	0.302915	8.67331	0.0431501	1.69381	0.19529	272.33	4.51666	268.674	20.4775	236.939	196.5	272.33	4.51666	NA
11HTG16DZ-62	464.758	91839.8	1.46034	13.5243	0.534485	1.71929	1.5801	0.16864	1.48696	0.941053	1004.61	13.8324	1015.76	10.1443	1039.84	10.8079	1039.84	10.8079	96.6124
11HTG16DZ-63	223.035	13303.8	2.10477	16.8069	11.8953	0.585375	12.0942	0.0713544	2.18453	0.180626	444.311	9.37915	467.91	45.3731	585.437	258.982	444.311	9.37915	75.8938
11HTG16DZ-64	685.112	27158.1	2.19748	18.8935	1.76596	0.347985	2.51888	0.0476838	1.79615	0.713075	300.286	5.2699	303.204	6.60267	325.729	40.0736	300.286	5.2699	NA
11HTG16DZ-65	216.663	174877	1.56127	8.60827	0.469959	5.52535	1.86374	0.344964	1.80351	0.967686	1910.51	29.8197	1904.55	16.0253	1898.04	8.44814	1898.04	8.44814	100.657
11HTG16DZ-66	615.05	137788	2.84545	14.3975	0.867151	1.32697	1.67877	0.138562	1.43746	0.856263	836.528	11.2773	857.557	9.72082	912.31	17.8411	836.528	11.2773	91.6934
11HTG16DZ-67	224.717	5797.69	1.87146	18.0349	7.38952	0.306307	8.8053	0.0400655	4.78836	0.543804	253.239	11.8909	271.315	20.9675	430.309	164.905	253.239	11.8909	NA
11HTG16DZ-68	756.424	59879.8	1.35418	18.4837	1.11494	0.448889	1.37412	0.0601763	0.803187	0.584512	376.697	2.93888	376.501	4.32275	375.271	25.0831	376.697	2.93888	NA
11HTG16DZ-69	299.641	48405.2	0.820091	18.1781	1.71392	0.56867	2.19232	0.0749733	1.36701	0.623547	466.049	6.14611	457.154	8.06996	412.661	38.3198	466.049	6.14611	112.937
11HTG16DZ-70	643.921	10952.7	0.964717	18.8614	2.57847	0.307849	2.80972	0.0421125	1.11624	0.397279	265.914	2.90786	272.513	6.71551	329.579	58.5042	265.914	2.90786	NA
11HTG16DZ-71	385.379	5053.52	1.3119	19.3198	6.48111	0.27168	7.14768	0.0380679	3.01407	0.421685	240.846	7.12533	244.036	15.5063	274.819	148.593	240.846	7.12533	NA
11HTG16DZ-72	998.292	90236	3.71248	17.6788	0.759687	0.544851	1.2908	0.0698602	1.04357	0.808468	435.313	4.39282	441.618	4.62257	474.617	16.7934	435.313	4.39282	91.7189
11HTG16DZ-73	313.859	16169.4	1.57694	18.1807	3.48503	0.314792	3.80842	0.0415081	1.53578	0.40326	262.174	3.94564	277.888	9.25875	412.338	77.9198	262.174	3.94564	NA
11HTG16DZ-74	343.674	35292.4	2.23453	18.5716	3.46453	0.449196	3.76668	0.0605038	1.47815	0.392427	378.689	5.43633	376.716	11.8554	364.584	78.1325	378.689	5.43633	NA
11HTG16DZ-75	146.644	8645.17	2.21962	19.9281	5.71549	0.410132	6.28166	0.0592773	2.60622	0.414894	371.229	9.40176	348.97	18.5531	203.333	132.723	371.229	9.40176	NA
11HTG16DZ-76	354.068	21121.4	1.57443	18.5628	5.34393	0.389456	5.56094	0.0524325	1.53833	0.276632	329.439	4.94055	333.972	15.828	365.645	120.55	329.439	4.94055	NA
11HTG16DZ-77	170.118	15973.3	1.46407	18.419	6.70018	0.477647	6.88647	0.0638077	1.59096	0.231026	398.741	6.15158	396.458	22.6066	383.144	150.715	398.741	6.15158	NA
11HTG16DZ-79	789.17	47236.4	1.33553	18.2164	1.7098	0.458877	2.59982	0.0606259	1.95848	0.753314	379.431	7.21663	383.476	8.30349	407.945	38.2589	379.431	7.21663	NA
11HTG16DZ-80	146.088	11870.4	1.74851	18.7144	5.87286	0.443328	6.0835	0.0601728	1.587	0.26087	376.677	5.80657	372.596	18.9755	347.288	132.924	376.677	5.80657	NA
11HTG16DZ-81	85.1982	10434.6	1.976	20.1869	12.0349	0.467136	12.4874	0.068393	3.33079	0.266733	426.467	13.7451	389.208	40.3926	173.305	281.719	426.467	13.7451	246.078
11HTG16DZ-83	164.138	15271.5	2.05356	18.4774	5.09461	0.518388	5.5485	0.0694696	2.1979	0.396125	432.96	9.2035	424.074	19.2367	376.029	114.708	432.96	9.2035	115.14
11HTG16DZ-84	250.64	26258.1	1.2604	18.2859	4.96832	0.469195	5.31527	0.0622255	1.88889	0.35537	389.146	7.13308	390.633	17.2374	399.425	111.397	389.146	7.13308	NA
11HTG16DZ-85	248.369	14421.8	1.29789	18.2219	4.71862	0.476245	4.90641	0.0629392	1.34443	0.274015	393.476	5.1318	395.493	16.0732	407.281	105.631	393.476	5.1318	NA
11HTG16DZ-86	226.713	37271.6	1.38415	17.3855	2.56522	0.486408	5.19292	0.061332	4.5151	0.869471	383.721	16.8198	402.46	17.2562	511.513	56.3944	383.721	16.8198	NA
11HTG16DZ-87	421.847	120060	2.57237	15.435	1.10904	1.15371	2.54616	0.129152	2.29193	0.900154	783.027	16.8994	778.993	13.8501	767.433	23.3605	783.027	16.8994	102.032
11HTG16DZ-88	986.889	46027.6	2.11023	7.53246	0.193754	5.86764	4.01666	0.320553	4.01198	0.998836	1792.43	62.782	1956.46	34.8595	2134.76	3.3899	2134.76	3.3899	83.964
11HTG16DZ-89	527.844	7299.52	1.52808	18.9309	4.66131	0.30772	4.81807	0.04225	1.21903	0.253012	266.764	3.18557	272.412	11.5123	321.253	105.943	266.764	3.18557	NA
11HTG16DZ-90	127.633	70120.4	1.70475	14.1833	2.61806	1.48082	3.07558	0.152327	1.61399	0.524775	913.995	13.7537	922.566	18.6429	943.133	53.6442	943.133	53.6442	96.9105
11HTG16DZ-91	589.469	40344.1	1.57546	18.3064	1.88159	0.482989	2.34609	0.0641265	1.40134	0.597308	400.672	5.44386	400.121	7.75859	396.917	42.1718	400.672	5.44386	100.946
11HTG16DZ-92	823.166	40873.8	1.46419	19.4386	0.986061	0.288765	1.93626	0.0407108	1.66637	0.860612	257.237	4.20212	257.587	4.40522	260.792	22.6707	257.237	4.20212	NA
11HTG16DZ-93	211.904	23227.1	1.05837	18.0876	4.06651	0.546344	4.33591	0.0716712	1.50455	0.346998	446.216	6.48648	442.599	15.5562	423.811	90.7689	446.216	6.48648	105.287
11HTG16DZ-94	172.97	29502.1	2.15846	14.3061	3.87906	1.36827	4.81278	0.141968	2.84881	0.591926	855.782	22.8307	875.42	28.2408	925.436	79.7001	855.782	22.8307	92.4734
11HTG16DZ-95	190.392	17381.8	2.1438	18.9276	8.69086	0.307634	8.96468	0.0422309	2.19873	0.245266	266.646	5.74324	272.346	21.4179	321.644	197.748	266.646	5.74324	NA
11HTG16DZ-96	330.34	111792	3.03048	10.2329	0.467398	3.72975	1.35989	0.276807	1.27705	0.939079	1575.26	17.8475	1577.77	10.8891	1581.12	8.74184	1581.12	8.74184	99.6293
11HTG16DZ-97	625.989	117774	7.69659	14.3512	0.890794	1.40281	2.40436	0.146011	2.23326	0.928836	878.566	18.3424	890.123	14.254	918.967	18.3234	878.566	18.3424	95.6036
11HTG16DZ-98	1171.1	92125	39.7189	17.7572	0.850172	0.582731	1.66848	0.0750482	1.43563	0.860441	466.498	6.46059	466.215	6.23759	464.819	18.8571	466.498	6.46059	100.361
11HTG16DZ-100	198.424	46205	1.13884	14.8267	2.17233	1.32791	2.51573	0.142795	1.26882	0.504354	860.449	10.2203	857.969	14.5723	851.546	45.1519	860.449	10.2203	101.046
11HTG16-Spot 117	79.7162	2668.06	4.01717	20.2682	4.85515	0.267534	5.33632	0.0393272	2.21445	0.414977	248.661	5.40163	240.72	11.4369	163.918	113.554	248.661	5.40163	NA
11HTG16-Spot 118	833.452	19815.3	2.26424	17.7839	1.43806	0.497393	2.36734	0.0641541	1.8805	0.794351	400.839	7.30821	409.936	7.98479	461.47	31.8803	400.839	7.30821	86.8614
11HTG16-Spot 119	234.16	10387.1	1.95148	18.4512	1.84654	0.436852	2.70647	0.0584598	1.97871	0.731103	366.252	7.04505	368.031	8.35538	379.228	41.5278	366.252	7.04505	NA
11HTG16-Spot 120	296.301	6075.49	1.9032	19.5872	1.75396	0.282009	2.37678	0.0400621	1.60397	0.67485	253.218	3.98281	252.25	5.30879	243.284	40.4194	253.218	3.98281	NA
11HTG16-Spot 121	433.138	8769.1	1.88931	18.4114	1.40913	0.437965	2.21922	0.0584825	1.71443	0.772538	366.39	6.10633	368.817	6.86322	384.076	31.6631	366.39	6.10633	NA
11HTG16-Spot 122	481.592	7410.13	1.37465	18.8463	1.31327	0.298815	2.12518	0.0408439	1.67084	0.786213	258.062	4.22664	265.474	4.96459	331.392	29.7661	258.062	4.22664	NA
11HTG16-Spot 123	590.355	7882.45	2.64897	18.1771	1.00793	0.506635	1.9254	0.0667911	1.64049	0.852029	416.794	6.62112	416.184	6.5742	412.782	22.5341	416.794	6.62112	100.972
11HTG16-Spot 124	628.029	9583.14	1.21332	19.1513	2.04396	0.30048	2.70327	0.0417361	1.76916	0.654451	263.585	4.56919	266.775	6.34215	294.848	46.6443	263.585	4.56919	NA
11HTG16-Spot 125	614.221	34061.3	2.15638	18.1586	1.05595	0.489767	1.69616	0.0645015	1.32738	0.782579	402.944	5.18487	404.752	5.66204	415.061	23.5982	402.944	5.18487	97.0805
11HTG16-Spot 126	520.385	12763.1	4.07832	18.6567	1.1215	0.426747	2.10246	0.0577437	1.77837	0.845849	361.889	6.25841	360.864	6.3854	354.259	25.3323	361.889	6.25841	NA
11HTG16-Spot 127	1206.26	12349	1.82222	19.8048	1.44461	0.259634	2.16023	0.0372932	1.60615	0.743507	236.033	3.72247	234.372	4.52116	217.724	33.4403	236.033	3.72247	NA
11HTG16-Spot 128	401.308	20347.8	2.49236	17.5627	1.14069	0.53327	2.0242	0.0679261	1.67219	0.826098	423.649	6.85646	433.977	7.14858	489.165	25.1604	423.649	6.85646	86.6065
11HTG16-Spot 129	605.37	9334.06	2.18766	18.3001	1.17949	0.537306	2.19675	0.0713139	1.85324	0.843631	444.067	7.95259	436.646	7.79614	397.681	26.4393	444.067	7.95259	111.664
11HTG16-Spot 130	382.203	8804.06	1.18129	19.2828	2.3416	0.294502	2.83574	0.0411868	1.59949	0.564046	260.185	4.07876	262.097	6.55071	279.244	53.6017	260.185	4.07876	NA
11HTG16-Spot 131	1034	19043.8	2.96614	17.9546	1.14808	0.533777	1.99908	0.0695079	1.63653	0.818642	433.19	6.85635	434.313	7.06423	440.249	25.5509	433.19	6.85635	98.3966
11HTG16-Spot 132	762.663	9421.07	2.32425	18.3287	0.917326	0.493898	2.09138	0.065655	1.87947	0.898672	409.925	7.46456	407.563	7.0208	394.18	20.5751	409.925	7.46456	103.994
11HTG16-Spot 133	684.019	46916.8	0.810388	17.7054	0.821057	0.559846	1.85739	0.071891	1.66607	0.896991	447.538	7.20335	451.426	6.76904	471.258	18.1696	447.538	7.20335	94.9668
11HTG16-Spot 134	255.556	18386.5	0.883624	15.2597	1.02746	1.15713	1.92828	0.128065	1.63174	0.846218	776.815	11.9417	780.607	10.5032	791.444	21.5781	776.815	11.9417	98.1516
11HTG16-Spot 135	525.783	9034.39	1.48977	19.234	1.41038	0.298966	2.23739	0.0417052	1.73687	0.776296	263.394	4.48262	265.592	5.22876	285.034	32.2319	263.394	4.48262	NA
11HTG16-Spot 136	40.4339	3468.24	8.99767	15.1099	2.12158	1.07059	3.27567	0.117323	2.49578	0.761914	715.138	16.8939	739.032	17.1989	812.154	44.3722	715.138	16.8939	88.0546
11HTG16-Spot 137	422.524	11523.7	0.792662	18.4059	1.75951	0.44047	2.31162	0.0587992	1.49924	0.648565	368.319	5.36718	370.584	7.17738	384.751	39.5323	368.319	5.36718	NA
11HTG16-Spot 138	683.701	37220.2	2.15314	8.91929	0.788891	4.21744	1.70407	0.272821	1.51047	0.886388	1555.1	20.8709	1677.42	13.9874	1833.99	14.2946	1833.99	14.2946	84.7935
11HTG16-Spot 139	927.495	22117.5	2.31951	17.8571	1.03985	0.542792	1.86884	0.0702981	1.55283	0.830906	437.951	6.57478	440.264	6.67629	452.35	23.0987	437.951	6.57478	96.8169
11HTG16-Spot 140	790.623	11633	1.53737	19.4885	1.14802	0.321221	2.24427	0.0454027	1.92842	0.859264	286.235	5.39905	282.842	5.54036	254.897	26.4123	286.235	5.39905	NA
11HTG16-Spot 141	552.371	24844.8	0.969025	17.5512	1.10543	0.594	2.14787	0.075612	1.84156	0.857391	469.878	8.34527	473.419	8.12727	490.6	24.3785	469.878	8.34527	95.7761
11HTG16-Spot 142	591.685	19390	3.27382	17.8829	1.20915	0.551428	2.13917	0.0715195	1.76466	0.824925	445.304	7.59281	445.932	7.72042	449.151	26.8719	445.304	7.59281	99.1434
11HTG16-Spot 143	479.734	12777.8	2.09913	18.0435	1.67921	0.563887	2.52702	0.0737922	1.88841	0.747286	458.962	8.36573	454.053	9.25203	429.256	37.4558	458.962	8.36573	106.92
11HTG16-Spot 144	626.075	31868	1.75205	17.7653	1.03434	0.569647	2.1743	0.0733969	1.91252	0.879602	456.588	8.43025	457.786	8.01238	463.825	22.93	456.588	8.43025	98.4397
11HTG16-Spot 145	2334.17	15200.1	6.30646	17.0577	0.969667	0.597893	2.44691	0.0739679	2.24657	0.918129	460.017	9.97451	475.896	9.29683	553.185	21.1602	460.017	9.97451	83.1579
11HTG16-Spot 146	62.1282	7177.2	1.53145	7.52548	1.40935	6.87939	2.36248	0.375477	1.89606	0.802573	2055.12	33.366	2096	20.9467	2136.38	24.6525	2136.38	24.6525	96.1962
11HTG16-Spot 147	208.079	17265.5	2.60466	17.5641	1.89833	0.554998	2.68043	0.0706995	1.89236	0.705992	440.368	8.0551	448.266	9.71424	488.979	41.9065	440.368	8.0551	90.0587
11HTG16-Spot 148	768.093	7424.54	3.58267	18.5271	1.08808	0.485792	1.99509	0.0652765	1.67226	0.838188	407.635	6.60566	402.039	6.62354	369.984	24.5073	407.635	6.60566	110.176
11HTG16-Spot 149	479.979	28310.7	1.72498	17.7934	0.919891	0.512174	1.84912	0.0660961	1.60408	0.867479	412.593	6.41095	419.91	6.35941	460.319	20.3967	412.593	6.41095	89.6319
11HTG16-Spot 150	580.417	11315.3	2.5161	18.0497	1.02011	0.508178	1.85799	0.0665248	1.5529	0.835795	415.185	6.24416	417.223	6.35685	428.489	22.7435	415.185	6.24416	96.8951
11HTG16-Spot 151	799.12	44516.3	1.20933	17.4731	1.1363	0.607761	2.12871	0.0770197	1.80007	0.845613	478.309	8.29823	482.147	8.17085	500.457	25.0053	478.309	8.29823	95.5745
11HTG16-Spot 152	321.039	10427.8	6.78242	14.2135	0.931837	1.4273	1.89402	0.147134	1.64894	0.870601	884.879	13.634	900.419	11.309	938.733	19.0838	938.733	19.0838	94.2631
11HTG16-Spot 153	1149.9	9932.26	3.34873	14.0106	0.972746	0.590281	2.57059	0.0599812	2.37943	0.925637	375.511	8.6798	471.047	9.68861	968.159	19.8474	375.511	8.6798	NA
11HTG16-Spot 154	572.037	8306.45	1.25002	19.6208	1.51983	0.302786	2.24422	0.0430875	1.65125	0.73578	271.942	4.39706	268.574	5.29617	239.329	35.022	271.942	4.39706	NA
11HTG16-Spot 155	846.024	15466.8	0.962198	18.4475	1.40656	0.476281	2.06889	0.0637237	1.51721	0.733343	398.231	5.85916	395.518	6.77749	379.67	31.6294	398.231	5.85916	NA
11HTG16-Spot 156	364.113	6310.39	2.23031	18.1873	1.44873	0.519525	2.34526	0.068529	1.84429	0.786391	427.287	7.62494	424.834	8.14196	411.522	32.3967	427.287	7.62494	103.831
11HTG16-Spot 157	397.037	9922.77	1.03749	18.0198	1.52121	0.500382	2.20815	0.0653958	1.60057	0.72485	408.357	6.33335	411.961	7.47765	432.18	33.9099	408.357	6.33335	94.4876
11HTG16-Spot 158	126.525	9722.36	2.06964	17.4564	1.89968	0.464176	2.94614	0.0587675	2.25188	0.764348	368.126	8.05749	387.158	9.48387	502.519	41.8387	368.126	8.05749	NA
11HTG16-Spot 159	202.968	15980.9	0.922881	16.8141	1.72034	0.683023	2.5144	0.0832929	1.83375	0.729298	515.748	9.0891	528.6	10.3616	584.465	37.3465	515.748	9.0891	88.2428
11HTG16-Spot 160	124.04	6563.76	2.17393	17.8983	2.16218	0.522737	2.92325	0.0678569	1.96732	0.672992	423.231	8.05888	426.978	10.1899	447.235	48.0663	423.231	8.05888	94.6328
11HTG16-Spot 161	1668.01	22113.9	9.7549	14.7081	0.792974	1.34836	2.90024	0.143834	2.78973	0.961896	866.304	22.6141	866.851	16.9101	868.231	16.4427	866.304	22.6141	99.7781
11HTG16-Spot 162	1633.86	25265	11.1271	17.5012	0.847954	0.71391	2.02997	0.0906171	1.84438	0.908577	559.186	9.87888	547.065	8.58589	496.912	18.6827	559.186	9.87888	112.532
11HTG16-Spot 163	620.943	12181.1	1.77424	18.4748	1.35162	0.533967	2.28798	0.0715472	1.84607	0.806856	445.471	7.94599	434.439	8.08704	376.348	30.3988	445.471	7.94599	118.367
11HTG16-Spot 164	936.03	10064.6	1.92254	18.6755	1.03905	0.477906	2.12285	0.064731	1.85117	0.872025	404.333	7.25501	396.635	6.97029	352.018	23.4753	404.333	7.25501	114.861
11HTG16-Spot 165	402.948	6662.25	2.5565	19.1309	1.00654	0.301282	1.8587	0.0418029	1.56257	0.84068	263.999	4.04184	267.401	4.36961	297.305	22.9889	263.999	4.04184	NA
11HTG16-Spot 166	1158.78	20657.5	1.95157	17.8632	1.25556	0.55001	2.21136	0.0712572	1.82036	0.823183	443.725	7.80567	445.003	7.96774	451.594	27.8814	443.725	7.80567	98.2576
11HTG16-Spot 167	300.282	8155.68	1.04017	14.4015	1.05988	1.48988	1.96672	0.155616	1.65669	0.842366	932.37	14.3815	926.266	11.9499	911.742	21.8304	911.742	21.8304	102.262
11HTG16-Spot 168	513.196	21136.8	1.20067	18.5719	1.49594	0.443897	2.21592	0.0597912	1.63477	0.737737	374.356	5.94553	372.996	6.91729	364.539	33.7078	374.356	5.94553	NA
11HTG16-Spot 169	300.778	11256.1	1.12104	18.1545	1.85247	0.442512	2.52765	0.0582651	1.7197	0.680356	365.066	6.10359	372.022	7.87338	415.563	41.3965	365.066	6.10359	NA
11HTG16-Spot 170	282.209	6222.03	1.32233	17.7734	3.42438	0.577107	3.89278	0.074392	1.85133	0.47558	462.562	8.26352	462.601	14.4649	462.815	75.9135	462.562	8.26352	99.9452
11HTG16-Spot 171	78.4939	29111.3	0.151746	6.05824	0.849025	10.4281	2.01849	0.458196	1.83124	0.907235	2431.59	37.094	2473.55	18.7041	2508.2	14.2793	2508.2	14.2793	96.9456
11HTG16-Spot 172	238.079	11577.1	0.730234	17.6589	1.87828	0.535326	2.45564	0.0685616	1.58185	0.644169	427.484	6.54282	435.338	8.69408	477.082	41.5285	427.484	6.54282	89.6039
11HTG16-Spot 173	221.347	36514.6	1.4514	17.5105	1.17752	0.579574	2.00663	0.073605	1.62481	0.809719	457.838	7.18096	464.188	7.47608	495.704	25.95	457.838	7.18096	92.3611
11HTG16-Spot 174	532	9217.66	2.41324	18.2001	1.68726	0.530366	2.31485	0.0700083	1.58483	0.684636	436.205	6.68439	432.053	8.14595	409.949	37.7412	436.205	6.68439	106.405
11HTG16-Spot 175	504.377	8724.42	1.89041	19.5472	1.36477	0.296648	2.22176	0.0420556	1.75317	0.789094	265.562	4.56117	263.779	5.16119	247.978	31.4405	265.562	4.56117	NA
11HTG16-Spot 176	182.659	8624.13	1.41707	13.332	1.11605	1.884	2.19269	0.182169	1.88741	0.860774	1078.82	18.7492	1075.47	14.5453	1068.72	22.4121	1068.72	22.4121	100.945
11HTG16-Spot 177	745.255	19773.6	2.91015	18.2307	1.29944	0.573924	2.49154	0.0758851	2.12585	0.853226	471.514	9.66589	460.549	9.22531	406.196	29.0847	471.514	9.66589	116.08
11HTG16-Spot 178	181.068	5352.14	1.96487	14.4656	5.3519	0.553836	5.73662	0.0581053	2.06545	0.360046	364.092	7.31171	447.507	20.7646	902.592	110.408	364.092	7.31171	NA
11HTG16-Spot 179	707.64	5052.26	2.16617	20.0571	1.27396	0.249596	2.29082	0.0363081	1.90391	0.831104	229.908	4.3001	226.248	4.64613	188.342	29.6717	229.908	4.3001	NA
11HTG16-Spot 180	766.895	42582.9	0.800268	18.931	1.19963	0.300017	2.36624	0.0411927	2.0396	0.861959	260.221	5.20179	266.414	5.54486	321.236	27.2751	260.221	5.20179	NA
11HTG16-Spot 181	544.888	9816.15	1.41894	18.307	1.88334	0.453957	3.2014	0.0602741	2.58882	0.808653	377.292	9.48709	380.047	10.1496	396.841	42.2213	377.292	9.48709	NA
11HTG16-Spot 182	2605.47	11107.1	3.83489	16.4896	0.863373	0.507594	3.42621	0.0607052	3.31564	0.96773	379.913	12.2326	416.83	11.7137	626.619	18.6312	379.913	12.2326	NA
11HTG16-Spot 183	372.453	10178.3	1.73825	17.7578	1.13642	0.532971	2.48143	0.0686422	2.20592	0.888969	427.97	9.13412	433.779	8.76017	464.763	25.1837	427.97	9.13412	92.0834
11HTG16-Spot 184	596.949	8636.97	1.75089	18.294	1.2877	0.557994	2.28426	0.0740349	1.88671	0.82596	460.419	8.38381	450.22	8.30709	398.432	28.8617	460.419	8.38381	115.558
11HTG16-Spot 185	218.434	6767.23	2.33943	19.3064	1.74925	0.287461	2.6037	0.0402512	1.92857	0.740704	254.39	4.81056	256.559	5.90298	276.45	40.059	254.39	4.81056	NA
11HTG16-Spot 186	243.079	5928.53	1.13225	18.6444	1.62896	0.458217	2.56004	0.0619611	1.97491	0.771438	387.541	7.42806	383.017	8.16835	355.769	36.7865	387.541	7.42806	NA
11HTG16-Spot 187	989.764	28838.1	2.78001	18.2253	0.934303	0.526784	2.0834	0.0696314	1.86216	0.893808	433.935	7.81461	429.673	7.29903	406.86	20.9089	433.935	7.81461	106.655
11HTG16-Spot 188	780.373	24576	1.3463	18.3896	1.00406	0.466251	2.21363	0.062186	1.97283	0.891217	388.906	7.44559	388.596	7.14751	386.733	22.5503	388.906	7.44559	NA
11HTG16-Spot 189	492.247	9381.22	0.906777	19.4126	1.48481	0.306943	2.29155	0.0432156	1.74542	0.76168	272.734	4.66107	271.809	5.46467	263.826	34.09	272.734	4.66107	NA
11HTG16-Spot 190	743.103	20245.4	1.13361	17.9915	1.28337	0.59197	2.05444	0.0772442	1.60428	0.780882	479.653	7.41565	472.125	7.75706	435.681	28.5992	479.653	7.41565	110.093
11HTG16-Spot 191	557.76	9190.7	2.61287	18.237	1.78409	0.575562	2.32438	0.0761282	1.48989	0.640984	472.971	6.79444	461.605	8.62191	405.417	39.9396	472.971	6.79444	116.663
11HTG16-Spot 192	268.81	27649.7	1.71326	7.99482	0.902661	6.18825	2.33778	0.358819	2.15648	0.922449	1976.57	36.7098	2002.79	20.4379	2029.93	15.9795	2029.93	15.9795	97.3715
11HTG16-Spot 193	221.812	22958.6	2.3718	11.4813	0.85181	2.8376	2.20741	0.236287	2.03643	0.922546	1367.37	25.0906	1365.53	16.5746	1362.65	16.4094	1362.65	16.4094	100.346
11HTG16-Spot 194	216.411	6318.28	1.39345	18.5956	3.37272	0.496988	4.01888	0.0670277	2.18544	0.543793	418.223	8.84984	409.662	13.5484	361.669	76.0942	418.223	8.84984	115.637
11HTG16-Spot 195	708.289	7050.09	0.855279	20.1107	1.28269	0.283157	2.3454	0.0413003	1.96356	0.837199	260.888	5.02042	253.159	5.2553	182.123	29.8859	260.888	5.02042	NA
11HTG16-Spot 196	146.015	7677.41	1.71931	19.2203	2.59653	0.292253	3.36389	0.0407397	2.13864	0.635763	257.416	5.39673	260.332	7.72488	286.657	59.3736	257.416	5.39673	NA
11HTG16-Spot 197	185.418	5591.43	1.08469	18.8753	1.5293	0.458447	2.65289	0.0627599	2.16774	0.817121	392.388	8.25224	383.177	8.46756	327.897	34.6843	392.388	8.25224	NA
11HTG16-Spot 198	668.726	27515	2.19085	17.7346	1.11837	0.582601	2.30288	0.0749361	2.01308	0.874158	465.826	9.04665	466.132	8.60817	467.647	24.7846	465.826	9.04665	99.6107
11HTG16-Spot 199	524.981	9118.95	1.40091	17.9279	0.95381	0.593618	2.1389	0.0771854	1.91445	0.895065	479.301	8.84317	473.175	8.09007	443.561	21.2235	479.301	8.84317	108.057
11HTG16-Spot 200	1650.17	43295.5	1.65582	17.9449	0.859721	0.568764	2.37415	0.0740241	2.21302	0.932132	460.354	9.83248	457.215	8.74023	441.446	19.1249	460.354	9.83248	104.283
11HTG16-Spot 201	351.304	25781.5	1.43988	19.0553	1.76131	0.307557	2.62023	0.0425051	1.93995	0.740374	268.342	5.09884	272.286	6.25806	306.351	40.1265	268.342	5.09884	NA
11HTG16-Spot 202	333.264	5529.51	1.62156	19.7662	2.70331	0.320717	3.43509	0.0459774	2.11943	0.616993	289.777	6.00563	282.454	8.47013	222.277	62.5525	289.777	6.00563	NA
11HTG16-Spot 203	347.254	10559.5	1.99219	15.4373	0.973838	1.12106	2.12566	0.125516	1.88946	0.888883	762.236	13.5833	763.483	11.4082	767.114	20.513	762.236	13.5833	99.3641
11HTG16-Spot 204	560.644	12872.4	1.89474	18.2426	1.72383	0.508468	2.40767	0.0672741	1.68086	0.698128	419.712	6.83004	417.418	8.2407	404.739	38.595	419.712	6.83004	103.7
11HTG16-Spot 205	1032.32	45046.1	1.91114	18.5087	1.03492	0.461467	2.11458	0.0619462	1.84401	0.872047	387.451	6.93416	385.278	6.77972	372.224	23.2815	387.451	6.93416	NA
11HTG16-Spot 206	425.243	7789.68	2.42373	18.5424	1.25964	0.48726	2.17887	0.0655277	1.77786	0.815956	409.155	7.04818	403.042	7.24841	368.129	28.3617	409.155	7.04818	111.145
11HTG16-Spot 207	523.482	7630.68	2.01219	19.5191	1.14506	0.303431	2.19326	0.0429555	1.87062	0.852895	271.127	4.96657	269.077	5.18436	251.252	26.3598	271.127	4.96657	NA
11HTG16-Spot 208	233.453	5452.6	0.747751	20.0951	1.88981	0.258149	2.75271	0.0376236	2.0015	0.727102	238.086	4.67836	233.175	5.735	183.932	44.0224	238.086	4.67836	NA
11HTG16-Spot 209	275.702	6906.66	1.28662	19.2898	1.43468	0.289972	2.60939	0.0405678	2.17959	0.835287	256.352	5.47779	258.537	5.95594	278.422	32.8383	256.352	5.47779	NA
11HTG16-Spot 210	145.745	7245.06	1.80201	15.6678	1.94915	1.10794	2.78639	0.125899	1.99118	0.714608	764.428	14.3533	757.184	14.8717	735.868	41.2507	764.428	14.3533	103.881
11HTG16-Spot 211	387.994	18567.7	5.70567	14.3659	1.21045	1.21601	2.85764	0.126697	2.58862	0.905858	768.995	18.7649	807.948	15.9235	916.876	24.9069	768.995	18.7649	83.8713
11HTG16-Spot 212	147.584	6040.32	1.9211	18.7132	1.8616	0.443137	2.54686	0.0601429	1.73809	0.682444	376.495	6.3564	372.462	7.94099	347.448	42.0837	376.495	6.3564	NA
11HTG16-Spot 213	617.688	17597.9	2.57729	18.0776	1.2434	0.567174	1.90567	0.0743627	1.44414	0.757813	462.386	6.44367	456.185	7.003	425.041	27.7389	462.386	6.44367	108.786
11HTG16-Spot 214	26.9766	6013.44	0.931128	8.13411	1.62437	5.68141	2.91851	0.335169	2.42469	0.830797	1863.39	39.2381	1928.55	25.204	1999.3	28.8607	1999.3	28.8607	93.2021
11HTG16-Spot 215	203.586	7123.16	1.71559	18.2665	1.59324	0.442801	2.33289	0.0586626	1.70411	0.73047	367.487	6.08722	372.226	7.26999	401.809	35.6886	367.487	6.08722	NA
11HTG16-Spot 216	1024.27	30567.2	1.19809	17.6474	1.0717	0.586689	2.21857	0.075091	1.94255	0.875587	466.755	8.74649	468.751	8.32968	478.516	23.6814	466.755	8.74649	97.5422
11HTG16-Spot 217	348.633	11247.6	9.17937	14.6061	1.07276	1.36694	2.67139	0.144805	2.44652	0.915826	871.775	19.949	874.851	15.6662	882.662	22.1857	871.775	19.949	98.7665
11HTG16-Spot 218	373.81	5571.45	1.16476	18.8232	2.08712	0.302102	3.17348	0.0412425	2.39059	0.753302	260.53	6.10403	268.04	7.47622	334.156	47.3153	260.53	6.10403	NA
11HTG16-Spot 219	438.609	15833.8	1.44838	18.1502	1.37036	0.495611	2.03925	0.0652409	1.51019	0.740558	407.42	5.9624	408.727	6.86167	416.097	30.6199	407.42	5.9624	97.9146
11HTG16-Spot 220	443.903	128414	1.7169	18.8832	1.55135	0.298794	2.38021	0.040921	1.80519	0.758417	258.539	4.57479	265.458	5.56009	326.975	35.1985	258.539	4.57479	NA
11HTG16-Spot 221	309.333	9549.53	3.91575	17.9579	1.52642	0.518943	2.52832	0.0675885	2.01556	0.797191	421.611	8.22587	424.445	8.77104	439.846	33.9656	421.611	8.22587	95.8543
11HTG16-Spot 222	364.236	36005.5	0.740962	7.80931	0.716968	6.42845	2.11041	0.364098	1.98489	0.940523	2001.57	34.1532	2036.17	18.5461	2071.39	12.6317	2071.39	12.6317	96.6292
11HTG16-Spot 223	229.433	7012.89	1.67423	17.9045	1.39378	0.529583	2.37376	0.0687693	1.92148	0.809468	428.737	7.97012	431.533	8.34521	446.467	30.9783	428.737	7.97012	96.0287
11HTG16-Spot 224	59.5439	3316.35	7.87892	17.8444	3.27332	0.551049	4.00037	0.0713168	2.29963	0.574854	444.084	9.86847	445.684	14.4319	453.97	72.6949	444.084	9.86847	97.8224
11HTG16-Spot 225	580.656	13957.8	2.58775	17.939	1.12597	0.526298	2.08944	0.0684744	1.7601	0.842379	426.958	7.27142	429.35	7.31575	442.187	25.0636	426.958	7.27142	96.556
11HTG16-Spot 226	683.661	8675.46	1.72985	19.9769	1.14057	0.294239	2.21198	0.0426311	1.89525	0.856809	269.121	4.99551	261.89	5.10624	197.699	26.5079	269.121	4.99551	NA
11HTG16-Spot 227	1206.81	13543.2	2.40365	19.5638	1.06133	0.306232	1.87298	0.0434513	1.54325	0.823957	274.19	4.14272	271.256	4.45857	246.012	24.4417	274.19	4.14272	NA
11HTG16-Spot 228	703.254	14703.3	1.84881	17.8975	1.1177	0.559399	2.49972	0.0726126	2.23592	0.894469	451.877	9.75764	451.135	9.10537	447.338	24.8596	451.877	9.75764	101.015
11HTG16-Spot 229	138.053	2894.26	2.43885	14.7537	8.3795	0.503514	14.57	0.053878	11.9192	0.818067	338.286	39.2818	414.078	49.5835	861.8	174.145	338.286	39.2818	NA
11HTG16-Spot 230	144.432	52412.9	2.79077	13.8687	1.22887	1.63688	2.11	0.164646	1.71522	0.812902	982.546	15.6314	984.511	13.3004	988.884	24.9795	988.884	24.9795	99.3591
11HTG16-Spot 231	412.248	16622.8	1.31137	18.3078	1.25854	0.441842	2.19228	0.0586681	1.79504	0.8188	367.521	6.41261	371.55	6.82153	396.739	28.2166	367.521	6.41261	NA
11HTG16-Spot 232	621.437	47295.8	2.6178	14.342	1.04102	1.3892	2.47141	0.144501	2.24146	0.906956	870.067	18.2434	884.355	14.5921	920.293	21.4229	870.067	18.2434	94.5424
11HTG16-Spot 233	399.788	24738.5	1.41224	8.81987	0.8071	4.84776	2.02406	0.3101	1.85618	0.917058	1741.2	28.3229	1793.23	17.039	1854.27	14.5868	1854.27	14.5868	93.9021
11HTG16-Spot 234	21.7951	680.085	1.81187	23.6042	4.79587	0.348933	6.16808	0.0597352	3.87876	0.628844	374.015	14.0943	303.918	16.202	204.747	120.334	374.015	14.0943	NA
11HTG16-Spot 235	566.699	24601.4	5.9029	6.21016	0.731569	9.36224	2.29287	0.421678	2.17303	0.947734	2268.09	41.55	2374.14	21.0377	2466.46	12.3549	2466.46	12.3549	91.9575
11HTG16-Spot 236	445.79	35106	3.88857	14.211	0.915224	1.45779	1.92193	0.150251	1.69002	0.879337	902.371	14.2311	913.097	11.5754	939.098	18.7424	939.098	18.7424	96.0891
11HTG16-Spot 237	478.009	13316.9	0.996948	19.3404	1.608	0.304487	2.8136	0.0427103	2.30882	0.820595	269.611	6.09646	269.899	6.66849	272.376	36.8472	269.611	6.09646	NA
11HTG16-Spot 238	281.742	5634.61	2.31686	18.2387	3.81112	0.518816	4.30116	0.0686287	1.99384	0.463558	427.889	8.25445	424.36	14.9195	405.215	85.3193	427.889	8.25445	105.595
11HTG16-Spot 239	1525.4	17969.1	2.56704	18.4182	1.0138	0.48113	1.9656	0.0642701	1.68398	0.856726	401.542	6.55561	398.848	6.48337	383.246	22.7829	401.542	6.55561	104.774
11HTG16-Spot 240	1481.07	32514.9	7.4797	18.0671	0.960817	0.552876	2.178	0.072446	1.95461	0.897435	450.875	8.51174	446.879	7.87385	426.337	21.4296	450.875	8.51174	105.756
11HTG16-Spot 241	769.082	26921.1	2.12061	17.7057	0.985407	0.637088	2.00087	0.0818108	1.74139	0.870318	506.922	8.48934	500.502	7.9065	471.234	21.819	506.922	8.48934	107.573
11HTG16-Spot 242	561.854	31706	9.99249	8.60955	0.687543	5.90899	1.58799	0.368971	1.43143	0.901411	2024.56	24.8708	1962.56	13.7912	1897.78	12.3608	1897.78	12.3608	106.68
11HTG16-Spot 243	1153.64	8926.19	2.33618	16.6599	1.65612	0.534062	2.4778	0.06453	1.84304	0.743819	403.116	7.20205	434.502	8.75903	604.438	35.8322	403.116	7.20205	66.6927
11HTG16-Spot 244	344.565	9090.22	4.11623	19.4972	1.41462	0.293149	2.18044	0.0414532	1.65927	0.760979	261.834	4.25749	261.035	5.019	253.841	32.535	261.834	4.25749	NA
11HTG16-Spot 245	288.059	6409.32	1.88143	17.9168	1.39845	0.472752	2.60792	0.0614316	2.20127	0.844071	384.326	8.2128	393.088	8.50037	444.942	31.0915	384.326	8.2128	NA
11HTG16-Spot 246	262.994	12371.4	1.9815	14.1842	0.824012	1.51295	1.95639	0.155643	1.77439	0.906972	932.517	15.4054	935.633	11.9604	942.978	16.9008	942.978	16.9008	98.8906
11HTG16-Spot 247	417.379	5817.26	1.51713	18.1928	1.15748	0.535492	2.01774	0.0706564	1.65272	0.819098	440.109	7.03105	435.448	7.14508	410.852	25.8864	440.109	7.03105	107.121
11HTG16-Spot 248	515.826	8438.39	1.73542	19.6897	1.48603	0.296404	2.53306	0.0423275	2.05137	0.809838	267.244	5.37008	263.588	5.88065	231.195	34.2988	267.244	5.37008	NA
11HTG16-Spot 249	385.673	5601.41	1.36846	18.7396	3.94262	0.439516	4.54769	0.0597356	2.26654	0.498394	374.017	8.23604	369.911	14.0996	344.239	89.2413	374.017	8.23604	NA
11HTG16-Spot 250	349.188	8049.44	2.10318	17.9639	1.73166	0.55473	2.37558	0.0722739	1.62627	0.684577	449.84	7.0662	448.09	8.6067	439.095	38.538	449.84	7.0662	102.447
11HTG16-Spot 251	408.346	16146.1	3.39255	17.7083	1.20442	0.567431	2.3481	0.0728765	2.01567	0.858428	453.463	8.82626	456.352	8.6314	470.948	26.6559	453.463	8.82626	96.2871
11HTG16-Spot 252	458.087	5811.24	2.0066	18.7044	1.13444	0.496893	2.19024	0.0674072	1.87355	0.85541	420.516	7.62713	409.597	7.38247	348.53	25.6292	420.516	7.62713	120.654
11HTG16-Spot 253	166.564	5912.68	1.75883	18.0014	2.49992	0.588048	3.05282	0.0767745	1.75217	0.573952	476.841	8.05355	469.62	11.4789	434.459	55.6921	476.841	8.05355	109.755
11HTG16-Spot 254	466.881	6213.15	2.62239	19.7569	1.49126	0.303127	2.22053	0.0434351	1.64527	0.740936	274.09	4.41501	268.839	5.2448	223.37	34.5079	274.09	4.41501	NA
11HTG16-Spot 255	291.475	8926.82	2.02899	18.2243	2.68964	0.30977	3.18441	0.0409437	1.70479	0.535355	258.68	4.32264	274.002	7.64734	406.986	60.199	258.68	4.32264	NA
11HTG16-Spot 256	695.743	11262.5	1.16462	19.4533	1.44793	0.299853	2.16663	0.0423057	1.61176	0.743904	267.109	4.21719	266.285	5.07495	259.036	33.2816	267.109	4.21719	NA
11HTG16-Spot 257	453.269	5331.01	1.11279	18.6965	1.34468	0.440553	2.4717	0.0597388	2.07392	0.839064	374.037	7.53646	370.642	7.67543	349.479	30.3999	374.037	7.53646	NA
11HTG16-Spot 258	145.965	9514.34	1.66234	19.1488	2.5288	0.294882	3.09617	0.0409533	1.78647	0.576992	258.74	4.53076	262.395	7.15947	295.189	57.7201	258.74	4.53076	NA
11HTG16-Spot 259	752.159	21891.2	1.80545	18.3859	1.15184	0.503775	2.14625	0.0671767	1.81098	0.843788	419.124	7.34879	414.254	7.30083	387.196	25.8666	419.124	7.34879	108.246
11HTG16-Spot 260	250.032	8645.39	1.94651	12.9878	1.05304	1.98094	2.41938	0.186598	2.17819	0.900308	1102.92	22.081	1109.04	16.3264	1121.08	20.9999	1121.08	20.9999	98.3801
11HTG16-Spot 261	344.87	8811.04	1.66799	18.4904	2.61	0.442755	3.23527	0.0593757	1.91177	0.590915	371.828	6.90736	372.193	10.0815	374.447	58.7516	371.828	6.90736	NA
11HTG16-Spot 262	530.895	7296.12	1.93567	19.4605	1.8793	0.29643	2.50213	0.0418384	1.65194	0.660214	264.218	4.2765	263.608	5.80922	258.189	43.1989	264.218	4.2765	NA
11HTG16-Spot 263	100.087	62161.2	2.46825	18.2513	2.27965	0.310994	3.19991	0.0411667	2.24557	0.701762	260.06	5.72362	274.951	7.70774	403.661	51.0362	260.06	5.72362	NA
11HTG16-Spot 264	30.1512	1721.92	1.06105	19.5744	5.83958	0.260581	6.59203	0.0369938	3.05846	0.463964	234.172	7.03355	235.135	13.8372	244.772	134.602	234.172	7.03355	NA
11HTG16-Spot 265	205.057	6730.71	1.2872	17.6589	2.24812	0.561625	2.95825	0.0719298	1.92281	0.649983	447.772	8.31758	452.583	10.8031	477.078	49.7275	447.772	8.31758	93.8572
11HTG16-Spot 266	784.619	10980.6	29.6596	15.2562	1.93318	0.819733	3.5535	0.090702	2.98165	0.839072	559.688	15.984	607.9	16.2551	791.93	40.5731	559.688	15.984	70.6739
11HTG16-Spot 267	1465.15	37420.2	7.3514	18.1084	0.895543	0.581531	1.83667	0.0763751	1.60355	0.873072	474.449	7.33479	465.445	6.85745	421.241	19.9912	474.449	7.33479	112.631
11HTG16-Spot 268	354.155	9424.38	2.27913	18.2974	2.22057	0.453027	2.74618	0.0601191	1.61573	0.588354	376.35	5.90669	379.397	8.69401	398.014	49.7556	376.35	5.90669	NA
11HTG16-Spot 269	336.076	13431.6	3.71624	14.4512	1.05188	1.44587	1.73294	0.151541	1.37719	0.79471	909.597	11.6832	908.159	10.4022	904.645	21.6704	904.645	21.6704	100.547
11HTG16-Spot 270	669.03	9679.15	2.54295	8.8548	0.879622	3.25951	2.56631	0.209329	2.41086	0.939424	1225.24	26.9016	1471.45	19.9429	1847.13	15.9114	1847.13	15.9114	66.3324
11HTG16-Spot 271	557.776	9875.3	1.79026	18.4267	1.50461	0.478651	2.27358	0.0639683	1.7045	0.749699	399.714	6.60621	397.147	7.47312	382.211	33.798	399.714	6.60621	NA
11HTG16-Spot 272	163.587	11297.3	1.07772	18.3942	1.92464	0.426696	2.77656	0.0569245	2.00127	0.720771	356.895	6.9483	360.828	8.43208	386.172	43.2146	356.895	6.9483	NA
11HTG16-Spot 273	359.87	14688.7	2.5427	14.2369	0.95247	1.45966	1.91465	0.150718	1.66093	0.867484	904.987	14.0238	913.869	11.5376	935.367	19.5167	935.367	19.5167	96.752
11HTG16-Spot 274	659.96	30303.9	0.635342	6.19027	0.732472	10.2869	1.80007	0.461843	1.64431	0.913467	2447.69	33.4888	2460.93	16.6598	2471.87	12.3635	2471.87	12.3635	99.022
11HTG16-Spot 275	574.41	45442.4	6.41544	6.26921	0.845237	9.39595	1.95009	0.42722	1.75739	0.901185	2293.18	33.9119	2377.43	17.8981	2450.46	14.3009	2450.46	14.3009	93.5815
11HTG16-Spot 276	707.36	20479.2	1.54576	14.7967	1.0576	1.34003	2.12575	0.143806	1.844	0.867455	866.149	14.9453	863.241	12.3611	855.781	21.9477	866.149	14.9453	101.212
11HTG16-Spot 277	798.117	8652.06	1.63422	19.5697	1.31974	0.305256	2.27086	0.0433259	1.848	0.813787	273.415	4.94705	270.498	5.39254	245.32	30.387	273.415	4.94705	NA
11HTG16-Spot 278	240.952	7561.84	3.24345	15.4538	1.11532	1.16653	2.2734	0.130746	1.98101	0.871387	792.119	14.7662	785.018	12.4296	764.872	23.5024	792.119	14.7662	103.562
11HTG16-Spot 279	279.428	21447.8	3.01706	11.0321	0.798268	3.04867	2.13356	0.243931	1.97859	0.927369	1407.1	25.0119	1419.9	16.3143	1439.13	15.2175	1439.13	15.2175	97.7741
11HTG16-Spot 280	221.563	20382	0.419287	8.82468	0.798996	4.81702	2.04581	0.308302	1.88333	0.92058	1732.34	28.6098	1787.87	17.2034	1853.29	14.442	1853.29	14.442	93.474
11HTG16-Spot 281	245.218	6343.8	2.25873	18.2932	1.61226	0.46466	2.50594	0.0616488	1.91842	0.76555	385.645	7.18135	387.494	8.0725	398.526	36.1361	385.645	7.18135	NA
11HTG16-Spot 282	1126.96	30488.4	6.54391	17.9094	0.871493	0.55074	1.61274	0.0715364	1.35699	0.84142	445.405	5.84002	445.481	5.81575	445.852	19.3925	445.405	5.84002	99.8997
11HTG16-Spot 283	1175.28	20774.8	1.53526	17.7094	1.05231	0.572228	2.29552	0.0734972	2.04012	0.888736	457.191	9.00416	459.455	8.48351	470.812	23.2964	457.191	9.00416	97.1069
11HTG16-Spot 284	219.908	8099.8	2.55811	18.5187	1.42153	0.451752	2.41146	0.0606748	1.94792	0.807775	379.728	7.18315	378.505	7.61947	371.008	32.015	379.728	7.18315	NA
11HTG16-Spot 285	325.726	34439.9	2.5254	10.9016	0.790806	3.13137	1.83707	0.247585	1.65814	0.902604	1426.01	21.2127	1440.43	14.1392	1461.78	15.0293	1461.78	15.0293	97.5532
11HTG16-Spot 286	639.292	13536.3	1.99269	19.5298	1.75253	0.240755	2.6543	0.0341013	1.99348	0.751036	216.166	4.23777	219.038	5.22966	249.995	40.3252	216.166	4.23777	NA
11HTG16-Spot 287	406.717	5707.81	3.75967	16.8943	3.17199	0.537457	3.73015	0.0658542	1.96279	0.526194	411.13	7.81767	436.746	13.241	574.165	69.0016	411.13	7.81767	71.6049
11HTG16-Spot 288	683.371	24468.7	1.3144	19.3599	1.23869	0.302411	2.14629	0.0424618	1.75277	0.816651	268.074	4.60236	268.281	5.06023	270.067	28.3901	268.074	4.60236	NA
11HTG16-Spot 289	407.529	7282.64	1.57779	19.6505	3.20677	0.24158	3.64762	0.0344297	1.73831	0.476561	218.213	3.72974	219.713	7.20664	235.84	74.0025	218.213	3.72974	NA
11HTG16-Spot 290	349.296	26742.9	2.46131	14.2295	0.963473	1.47989	1.96944	0.152728	1.71767	0.872165	916.237	14.6707	922.187	11.9341	936.467	19.7395	936.467	19.7395	97.8397
11HTG16-Spot 291	156.085	7211.65	1.89833	19.5105	2.04536	0.287738	2.87598	0.0407159	2.02182	0.703003	257.269	5.0991	256.778	6.52517	252.316	47.0424	257.269	5.0991	NA
11HTG16-Spot 292	113.541	4303.32	1.21208	18.9495	2.33888	0.421165	3.10476	0.0578828	2.04186	0.657654	362.737	7.20205	356.884	9.34283	318.975	53.151	362.737	7.20205	NA
11HTG16-Spot 293	191.272	3219.6	1.65015	17.354	3.26515	0.292028	3.95012	0.0367556	2.22311	0.562797	232.691	5.08074	260.154	9.06575	515.455	71.7496	232.691	5.08074	NA
11HTG16-Spot 294	187.847	7410.69	1.80043	18.107	3.04934	0.463342	3.48519	0.0608482	1.68761	0.484224	380.782	6.24001	386.579	11.2054	421.408	68.0822	380.782	6.24001	NA
11HTG16-Spot 295	121.71	7375.37	2.29537	17.9003	2.29785	0.445048	3.07893	0.0577784	2.04931	0.665592	362.101	7.21601	373.805	9.62869	446.986	51.0716	362.101	7.21601	NA
11HTG16-Spot 296	95.5468	3033.13	1.78131	18.4932	3.23511	0.319226	4.52978	0.0428164	3.17064	0.699954	270.267	8.39204	281.307	11.1302	374.103	72.8285	270.267	8.39204	NA
11HTG16-Spot 297	180.554	15545.9	1.3537	17.0466	2.08485	0.552731	3.05823	0.068336	2.23745	0.731615	426.123	9.22599	446.784	11.0544	554.594	45.4841	426.123	9.22599	76.8351
11HTG16-Spot 298	198.679	8838.94	3.76495	18.7481	1.92707	0.28914	2.86113	0.0393156	2.11482	0.739155	248.589	5.15714	257.882	6.51601	343.237	43.6161	248.589	5.15714	NA
11HTG16-Spot 299	270.71	14365.5	7.85101	14.2055	0.897451	1.42902	1.96386	0.147229	1.7468	0.889475	885.412	14.4513	901.141	11.7319	939.889	18.3764	939.889	18.3764	94.2039
11HTG16-Spot 300	94.4291	7916.02	2.43481	17.7886	3.13439	0.501593	3.69423	0.0647131	1.95522	0.529265	404.225	7.66081	412.78	12.5307	460.875	69.525	404.225	7.66081	87.7081
11HTG16-Spot 301	611.505	7214.17	1.91667	18.5408	1.29009	0.470657	3.31441	0.0632897	3.05303	0.921138	395.601	11.7147	391.643	10.7708	368.313	29.0467	395.601	11.7147	NA
11HTG16-Spot 302	269.416	8344.62	1.30042	18.0214	1.2885	0.54775	2.12703	0.0715929	1.69234	0.795636	445.745	7.28865	443.521	7.64353	431.98	28.7105	445.745	7.28865	103.187
11HTG16-Spot 303	466.006	9270.16	2.08245	19.4375	1.35974	0.29243	2.42786	0.041225	2.01137	0.828453	260.421	5.13364	260.47	5.57793	260.92	31.2383	260.421	5.13364	NA
11HTG16-Spot 304	81.8112	21508.6	1.21715	6.09582	0.829484	10.054	2.22752	0.444498	2.06732	0.92808	2370.74	41.0094	2439.75	20.5745	2497.79	13.9649	2497.79	13.9649	94.9136
11HTG16-Spot 305	276.207	10833.7	1.60958	18.4969	1.75779	0.457556	2.31185	0.0613823	1.5016	0.649524	384.026	5.59814	382.557	7.36912	373.653	39.5708	384.026	5.59814	NA
11HTG16-Spot 306	255.126	5400.27	2.65211	18.4016	3.98246	0.468385	4.41885	0.062511	1.91474	0.433313	390.878	7.26192	390.072	14.313	385.277	89.4865	390.878	7.26192	NA
11HTG16-Spot 307	791.991	30368	1.91368	7.56059	0.815593	6.55957	2.16836	0.359691	2.00913	0.926566	1980.71	34.2626	2053.93	19.107	2128.24	14.2803	2128.24	14.2803	93.0681
11HTG16-Spot 308	208.097	6000.2	2.72422	18.5025	3.51715	0.489589	4.02898	0.0656991	1.96528	0.487786	410.192	7.81029	404.63	13.4467	372.982	79.1804	410.192	7.81029	109.976
11HTG16-Spot 309	425.139	26559.9	2.11278	14.1989	0.841737	1.43357	1.8577	0.147629	1.65606	0.891456	887.659	13.733	903.041	11.1122	940.88	17.2313	940.88	17.2313	94.3435
11HTG16-Spot 310	349.733	41597.2	1.19857	18.8686	1.3984	0.298994	2.63678	0.0409167	2.23541	0.847783	258.513	5.66449	265.614	6.1626	328.725	31.7156	258.513	5.66449	NA
11HTG16-Spot 311	556.367	8705.27	0.996387	18.7328	1.07789	0.451086	2.05072	0.0612859	1.74459	0.850723	383.441	6.49442	378.04	6.47303	345.081	24.3649	383.441	6.49442	NA
11HTG16-Spot 312	427.703	13976.3	30.5999	18.1328	1.17698	0.518331	1.82762	0.0681664	1.39819	0.765032	425.099	5.75195	424.036	6.33523	418.237	26.2882	425.099	5.75195	101.641
11HTG16-Spot 313	61.3188	17629.3	1.20649	6.04375	0.956228	10.1817	1.78922	0.446301	1.51227	0.845208	2378.79	30.0828	2451.42	16.5442	2512.22	16.0763	2512.22	16.0763	94.6886
11HTG16-Spot 314	1256.22	49446.9	3.00467	18.0765	0.825345	0.542404	1.95107	0.0711108	1.76791	0.90612	442.844	7.56622	440.008	6.96682	425.176	18.4123	442.844	7.56622	104.155
11HTG16-Spot 315	350.867	8202.35	4.34721	17.9583	2.00979	0.531128	3.04935	0.0691773	2.29331	0.752067	431.197	9.56524	432.558	10.7409	439.789	44.7447	431.197	9.56524	98.0465
11HTG16-Spot 316	419.08	26732.4	2.34891	17.6044	1.32987	0.569677	2.18845	0.0727358	1.73804	0.794186	452.617	7.59684	457.806	8.06482	483.958	29.364	452.617	7.59684	93.524
11HTG16-Spot 317	70.7035	16054.7	1.7866	14.9264	1.78659	1.03528	2.71206	0.112076	2.04044	0.752357	684.792	13.2562	721.565	14.0085	837.623	37.2168	684.792	13.2562	81.7542
11HTG16-Spot 318	277.15	34727.3	2.15276	8.49008	0.855141	5.33962	2.0203	0.328792	1.83039	0.906001	1832.52	29.1964	1875.23	17.2796	1922.87	15.3286	1922.87	15.3286	95.3016
11HTG16-Spot 319	1198.87	34489.8	4.56426	14.2524	0.943266	1.41081	3.82038	0.145833	3.7021	0.96904	877.565	30.3742	893.5	22.7046	933.136	19.3662	933.136	19.3662	94.0447
11HTG16-Spot 320	198.569	8483.83	2.11073	18.5264	1.69294	0.453748	2.52133	0.0609684	1.86844	0.741053	381.512	6.92151	379.9	7.99088	370.065	38.1156	381.512	6.92151	NA
11HTG16-Spot 321	528.164	118232	2.00582	17.6368	1.18876	0.536456	2.05507	0.0686202	1.67635	0.815716	427.838	6.93926	436.085	7.28582	479.851	26.2694	427.838	6.93926	89.1605
11HTG16-Spot 322	551.784	7057.72	1.29935	19.6643	1.35659	0.29406	2.14876	0.0419387	1.66639	0.775511	264.839	4.32382	261.75	4.95797	234.216	31.3248	264.839	4.32382	NA
11HTG16-Spot 323	425.114	5231.22	1.38171	20.2626	1.98956	0.232527	2.75437	0.0341717	1.90479	0.69155	216.605	4.05731	212.282	5.27634	164.568	46.5079	216.605	4.05731	NA
11HTG16-Spot 324	536.807	6413.53	2.02658	7.31238	0.777242	3.28295	2.39473	0.17411	2.26509	0.945864	1034.71	21.653	1477.02	18.6405	2186.49	13.519	2186.49	13.519	47.3231
11HTG16-Spot 325	900.661	32581.8	1.04505	18.0868	1.07032	0.487827	1.96548	0.0639921	1.6485	0.838723	399.858	6.39138	403.429	6.54363	423.906	23.8821	399.858	6.39138	NA
11HTG16-Spot 326	219.6	33705.4	2.92401	18.4011	1.79981	0.289251	2.72477	0.0386027	2.04574	0.750795	244.166	4.9016	257.969	6.20729	385.331	40.4228	244.166	4.9016	NA
11HTG16-Spot 327	169.55	7898.47	2.16668	18.853	3.2279	0.281812	3.96624	0.0385335	2.30473	0.581086	243.736	5.51258	252.094	8.85431	330.613	73.2196	243.736	5.51258	NA
11HTG16-Spot 328	286.871	32764.7	1.39002	18.0576	1.34885	0.441791	2.15407	0.0578596	1.67948	0.779674	362.595	5.9216	371.515	6.70211	427.511	30.0816	362.595	5.9216	NA
11HTG16-Spot 329	356.786	8819.66	5.46581	18.2702	1.3558	0.517959	2.22838	0.0686337	1.76847	0.793614	427.919	7.32193	423.787	7.72081	401.349	30.3713	427.919	7.32193	106.62
11HTG16-Spot 330	113.4	3423.35	2.01966	19.8913	2.68295	0.281331	3.32621	0.0405864	1.96609	0.591088	256.467	4.94337	251.713	7.41557	207.653	62.205	256.467	4.94337	NA
11HTG16-Spot 331	474.039	10038.5	1.39792	18.6269	2.08371	0.448239	2.53078	0.060555	1.43631	0.567537	379	5.2867	376.045	7.95359	357.867	47.0273	379	5.2867	NA
11HTG16-Spot 332	846.253	21249.3	1.92225	17.7895	0.970331	0.659565	1.93837	0.0850984	1.67801	0.865683	526.483	8.48332	514.348	7.82236	460.761	21.5348	526.483	8.48332	114.264
11HTG16-Spot 333	125.754	4332.93	1.35049	20.1412	2.68723	0.280119	3.24275	0.040919	1.81499	0.559706	258.527	4.59938	250.752	7.20513	178.6	62.6546	258.527	4.59938	NA
11HTG16-Spot 334	1219.1	24373	2.60375	17.6399	0.800068	0.632468	1.75277	0.080916	1.55951	0.889744	501.588	7.52575	497.632	6.89533	479.457	17.691	501.588	7.52575	104.616
11HTG16-Spot 335	2060.58	3741.98	2.9706	9.8875	1.33671	0.400719	3.53129	0.0287359	3.26852	0.925588	182.632	5.8856	342.169	10.2581	1645.08	24.7969	182.632	5.8856	NA
11HTG16-Spot 336	545.895	10886.3	1.53094	18.044	1.84428	0.507039	2.36212	0.0663548	1.47589	0.624814	414.157	5.92028	416.456	8.06972	429.19	41.138	414.157	5.92028	96.4975
11HTG16-Spot 337	394.82	11118.5	0.75916	18.8042	1.7708	0.311735	2.57475	0.0425147	1.86912	0.725941	268.402	4.91373	275.525	6.21311	336.452	40.1059	268.402	4.91373	NA
11HTG16-Spot 338	180.035	7761.07	4.64659	10.3993	0.95658	3.30786	2.42494	0.249489	2.22829	0.918906	1435.84	28.6821	1482.91	18.9089	1550.88	17.9657	1550.88	17.9657	92.5819
11HTG16-Spot 339	190.002	7176.75	0.504648	18.1248	1.63269	0.482391	2.46754	0.0634121	1.85015	0.749797	396.343	7.11209	399.712	8.15342	419.216	36.4712	396.343	7.11209	NA
11HTG16-Spot 340	1754.19	17580.3	17.295	17.0531	0.903021	0.511961	1.96685	0.0633197	1.7473	0.888375	395.783	6.70752	419.767	6.76246	553.762	19.7042	395.783	6.70752	NA
11HTG16-Spot 341	702.955	5987.17	1.41695	19.7019	1.20942	0.290002	1.74969	0.0414388	1.26441	0.722644	261.745	3.24323	258.561	3.99396	229.768	27.9323	261.745	3.24323	NA
11HTG16-Spot 342	237.621	9046.78	4.51941	18.1817	2.70323	0.523307	3.12175	0.0690065	1.56137	0.500159	430.167	6.49731	427.358	10.8896	412.216	60.4662	430.167	6.49731	104.355
11HTG16-Spot 343	43.8937	3463.81	1.80256	18.2331	5.70583	0.446721	6.40595	0.059074	2.91197	0.454574	369.992	10.4707	374.981	20.0873	405.898	127.782	369.992	10.4707	NA
11HTG16-Spot 344	145.123	15134.8	1.10408	8.83027	0.855857	5.07798	1.66304	0.32521	1.4259	0.85741	1815.12	22.5574	1832.43	14.1089	1852.14	15.4721	1852.14	15.4721	98.0012
11HTG16-Spot 345	489.976	5675.57	1.62031	19.6373	3.265	0.286788	3.75691	0.0408454	1.85853	0.494696	258.071	4.70159	256.028	8.50208	237.34	75.343	258.071	4.70159	NA
11HTG16-Spot 346	41.2309	3827.06	2.07101	17.1179	3.72673	0.487104	4.81152	0.0604743	3.04338	0.63252	378.509	11.1878	402.935	16.004	545.509	81.4468	378.509	11.1878	NA
11HTG16-Spot 347	96.1331	3507.25	1.91935	19.3907	4.78759	0.29734	5.62133	0.0418163	2.94591	0.524059	264.081	7.62241	264.321	13.0826	266.44	109.898	264.081	7.62241	NA
11HTG16-Spot 348	217.983	5118.07	2.55279	18.6162	1.67145	0.427188	2.66135	0.0576779	2.071	0.778177	361.488	7.28039	361.178	8.0887	359.164	37.7011	361.488	7.28039	NA
11HTG16-Spot 349	446.892	8287	1.60812	17.1902	1.00127	0.672099	1.88587	0.0837942	1.59811	0.847415	518.73	7.96513	521.988	7.69699	536.288	21.9179	518.73	7.96513	96.7261
11HTG16-Spot 350	362.298	12907	2.07378	17.5397	1.20892	0.557898	2.17628	0.0709702	1.80962	0.831518	441.998	7.73043	450.157	7.91352	492.077	26.6488	441.998	7.73043	89.8228
11HTG16-Spot 351	291.13	4915.33	1.16987	19.964	1.43662	0.276586	2.2947	0.0400476	1.78935	0.779775	253.128	4.44156	247.946	5.04823	199.175	33.3688	253.128	4.44156	NA
11HTG16-Spot 352	390.767	9582.77	5.2939	18.1923	1.18171	0.497342	2.02764	0.0656206	1.64769	0.812614	409.717	6.54079	409.902	6.83849	410.919	26.4278	409.717	6.54079	99.7076
11HTG16-Spot 353	30.2718	2304.52	2.2298	18.6305	5.79358	0.498575	6.74662	0.0673681	3.45706	0.512413	420.28	14.0658	410.737	22.7951	357.433	130.879	420.28	14.0658	117.583
11HTG16-Spot 354	128.969	13892.1	2.16141	10.8376	0.959251	3.14833	1.88063	0.247464	1.61759	0.860133	1425.38	20.6858	1444.59	14.4934	1472.96	18.2034	1472.96	18.2034	96.7697
11HTG16-Spot 355	45.241	5621.21	1.7651	17.8503	4.45777	0.494592	5.1645	0.0640313	2.60774	0.504935	400.095	10.1163	408.035	17.355	453.195	98.9815	400.095	10.1163	88.2833
11HTG16-Spot 356	122.83	7943.36	2.00807	18.3128	2.66929	0.460743	4.51626	0.0611946	3.643	0.806642	382.886	13.5424	384.775	14.4652	396.127	59.8654	382.886	13.5424	NA
11HTG16-Spot 357	429.525	19414.6	3.38683	11.9168	0.649356	1.87328	1.80886	0.161906	1.68828	0.933343	967.359	15.1655	1071.69	11.9751	1290.57	12.636	1290.57	12.636	74.9561
11HTG16-Spot 358	771.211	21717.1	1.73637	17.765	1.02703	0.568588	2.18374	0.0732593	1.92716	0.882502	455.762	8.47996	457.101	8.03766	463.86	22.7697	455.762	8.47996	98.2542
11HTG16-Spot 359	73.7464	5017.74	1.62138	18.0143	2.28865	0.508463	3.50164	0.0664316	2.6502	0.756846	414.621	10.6424	417.415	11.9852	432.861	51.0133	414.621	10.6424	95.7863
11HTG16-Spot 360	774.913	11166.7	2.16721	18.0667	0.928478	0.531858	1.92512	0.0696903	1.68642	0.876008	434.289	7.0827	433.042	6.7869	426.389	20.7083	434.289	7.0827	101.853
11HTG16-Spot 361	273.156	7769.93	1.75615	18.3503	1.44133	0.458593	2.14286	0.0610336	1.58568	0.739986	381.909	5.87997	383.279	6.84106	391.543	32.3443	381.909	5.87997	NA
11HTG16-Spot 362	292.799	6370.32	1.57088	18.6035	1.45795	0.460747	2.16408	0.0621665	1.59925	0.739	388.788	6.03392	384.777	6.93102	360.705	32.8822	388.788	6.03392	NA
11HTG16-Spot 363	438.177	6641.94	1.56568	18.1756	1.65408	0.547745	2.23595	0.0722046	1.50449	0.672862	449.424	6.53121	443.518	8.03489	412.97	36.9798	449.424	6.53121	108.827
11HTG16-Spot 364	518.791	38409.9	0.853454	6.11601	0.717273	10.0521	1.49002	0.445884	1.30602	0.87651	2376.93	25.9632	2439.58	13.7614	2492.22	12.0849	2492.22	12.0849	95.3738
11HTG16-Spot 365	558.529	40941	5.07025	14.1155	0.756021	1.46322	1.57265	0.149797	1.379	0.876868	899.826	11.5815	915.336	9.48593	952.925	15.4684	952.925	15.4684	94.4278
11HTG16-Spot 366	255.965	23481.9	1.49932	18.7675	1.74456	0.304934	2.33165	0.0415059	1.54696	0.663461	262.161	3.97415	270.246	5.5324	340.916	39.4859	262.161	3.97415	NA
11HTG16-Spot 367	374.816	32749.1	1.20135	18.6383	1.13892	0.311529	2.13129	0.0421119	1.80146	0.845245	265.91	4.69282	275.366	5.1404	356.486	25.6936	265.91	4.69282	NA
11HTG16-Spot 368	139.266	3624.05	1.86916	14.0369	9.78236	0.339812	10.5313	0.0345946	3.90042	0.370366	219.24	8.40753	297.03	27.1275	964.355	200.223	219.24	8.40753	NA
11HTG16-Spot 369	46.7672	6683.31	2.24697	12.9921	1.97518	1.8862	2.7483	0.177732	1.91097	0.695327	1054.57	18.5906	1076.24	18.239	1120.42	39.3963	1120.42	39.3963	94.123
11HTG16-Spot 370	1827.37	24970.9	4.4475	17.8832	1.11641	0.536251	1.82178	0.0695523	1.43963	0.79023	433.458	6.035	435.95	6.45711	449.114	24.8011	433.458	6.035	96.514
11HTG16-Spot 371	504.114	7064.01	1.68263	19.9952	1.31416	0.251299	2.09627	0.0364431	1.63319	0.779095	230.748	3.7019	227.631	4.27473	195.575	30.5588	230.748	3.7019	NA
11HTG16-Spot 372	452.061	24070.8	1.45643	18.815	1.38459	0.299967	2.34529	0.0409332	1.89296	0.807133	258.615	4.79859	266.374	5.49506	335.168	31.3763	258.615	4.79859	NA
11HTG16-Spot 373	113.887	33833.7	1.06691	17.1528	1.74795	0.56581	2.8742	0.070389	2.2816	0.793821	438.499	9.6721	455.301	10.5461	541.026	38.2268	438.499	9.6721	81.0494
11HTG16-Spot 374	249.822	8358.78	4.96777	17.5795	2.67017	0.599841	3.11432	0.0764787	1.60287	0.514678	475.07	7.34095	477.133	11.8569	487.059	58.9406	475.07	7.34095	97.5386
11HTG16-Spot 375	1319.18	25824.9	2.57117	17.8727	0.95332	0.558906	2.49359	0.0724482	2.30417	0.924035	450.889	10.0342	450.814	9.0779	450.412	21.1945	450.889	10.0342	100.106
11HTG16-Spot 376	290.618	7419.09	1.27751	18.0586	1.43941	0.52483	2.28611	0.0687387	1.77606	0.776893	428.552	7.36387	428.373	7.98975	427.387	32.1108	428.552	7.36387	100.273
11HTG16-Spot 377	245.973	24991.6	1.61863	6.09939	0.723578	10.024	1.86551	0.443431	1.71947	0.921714	2365.98	34.0523	2436.99	17.2255	2496.81	12.1855	2496.81	12.1855	94.7603
11HTG16-Spot 378	1969.38	8339.55	2.94767	14.4597	0.968618	0.519103	2.80659	0.0544392	2.63415	0.938558	341.719	8.76697	424.552	9.73843	903.426	19.9667	341.719	8.76697	NA
11HTG16-Spot 379	894.027	15035.6	1.38581	19.3225	1.24756	0.29435	2.35316	0.0412503	1.99523	0.847894	260.578	5.09546	261.978	5.43373	274.491	28.5883	260.578	5.09546	NA
11HTG16-Spot 380	588.84	17668.4	1.7182	17.718	1.12238	0.574894	1.89836	0.0738758	1.53103	0.806499	459.464	6.78968	461.175	7.03642	469.688	24.8669	459.464	6.78968	97.8232
11HTG16-Spot 381	1318	29979	8.46464	14.3583	0.860562	1.58589	2.56799	0.165148	2.41951	0.942179	985.325	22.1075	964.684	15.9927	917.957	17.7104	917.957	17.7104	107.339
11HTG16-Spot 382	531.739	9171.69	2.3089	19.7483	2.69975	0.248537	3.34031	0.0355974	1.96698	0.588861	225.486	4.35859	225.387	6.75169	224.337	62.418	225.486	4.35859	NA
11HTG16-Spot 383	603.822	24213.8	2.45906	13.9817	0.822826	1.5477	2.12054	0.156945	1.9544	0.921648	939.775	17.0909	949.577	13.081	972.347	16.7809	972.347	16.7809	96.6502
11HTG16-Spot 384	127.243	29028.6	2.20271	18.1463	2.28962	0.33572	3.49845	0.0441839	2.64514	0.75609	278.715	7.2153	293.924	8.9285	416.573	51.1606	278.715	7.2153	NA
11HTG16-Spot 385	422.43	9448.41	2.1884	19.025	2.04484	0.30834	2.55625	0.0425453	1.53396	0.600082	268.591	4.03543	272.893	6.11713	309.968	46.5508	268.591	4.03543	NA
11HTG16-Spot 386	166.772	8953.44	1.46394	17.7165	1.67307	0.555975	2.2115	0.0714385	1.44622	0.653955	444.816	6.2161	448.903	8.02377	469.873	37.0363	444.816	6.2161	94.6672
11HTG16-Spot 387	277.887	8441.76	1.40378	17.7943	1.27957	0.525154	1.94518	0.0677745	1.46507	0.75318	422.734	5.99465	428.589	6.80095	460.192	28.375	422.734	5.99465	91.8603
11HTG16-Spot 388	380.749	8831.66	1.21517	18.6086	2.09934	0.445016	2.83111	0.0600603	1.89945	0.670922	375.992	6.93751	373.783	8.85319	360.09	47.3596	375.992	6.93751	NA
11HTG16-Spot 389	384.285	7675.21	2.08767	18.2221	1.24967	0.520553	2.23238	0.0687956	1.84982	0.828631	428.895	7.67561	425.521	7.76013	407.257	27.9656	428.895	7.67561	105.313
11HTG16-Spot 390	179.919	7377.21	1.68061	19.6089	2.66034	0.274204	3.50889	0.0389964	2.28799	0.652055	246.609	5.53583	246.049	7.6673	240.716	61.3451	246.609	5.53583	NA
11HTG16-Spot 391	663.89	11785.8	1.93036	18.4099	1.02151	0.496372	1.95457	0.0662761	1.66639	0.852561	413.681	6.67702	409.244	6.58348	384.264	22.9522	413.681	6.67702	107.655
11HTG16-Spot 392	969.753	9877.85	1.36339	16.8305	3.26416	0.61672	3.70418	0.0752808	1.75107	0.472727	467.893	7.90285	487.789	14.3484	582.369	70.9019	467.893	7.90285	80.3431
11HTG16-Spot 393	243.015	7299.22	2.05589	18.1395	1.59916	0.444218	2.44243	0.0584415	1.84611	0.755851	366.141	6.57099	373.222	7.62821	417.404	35.724	366.141	6.57099	NA
11HTG16-Spot 394	436.404	10787.1	1.53643	18.8336	1.44153	0.303235	2.4733	0.0414201	2.00977	0.812588	261.63	5.15288	268.924	5.84343	332.932	32.6634	261.63	5.15288	NA
11HTG16-Spot 395	286.218	10030.8	1.7842	18.0334	1.94686	0.519499	2.75796	0.0679458	1.95347	0.708304	423.768	8.01196	424.817	9.57447	430.492	43.4147	423.768	8.01196	98.438
11HTG16-Spot 396	540.985	16835.2	0.831267	18.2413	1.34981	0.478243	2.13708	0.0632706	1.65684	0.775283	395.485	6.35563	396.867	7.02039	404.899	30.2196	395.485	6.35563	NA
11HTG16-Spot 397	517.965	23092.2	2.34309	18.9998	1.26091	0.305786	1.95064	0.042137	1.48832	0.762991	266.066	3.87931	270.909	4.63827	312.965	28.6879	266.066	3.87931	NA
11HTG16-Spot 398	1376.82	112153	2.44402	17.6988	0.787614	0.572455	2.06011	0.0734824	1.9036	0.924031	457.102	8.40008	459.601	7.61537	472.116	17.4427	457.102	8.40008	96.82
11HTG16-Spot 399	129.181	5789.73	0.848453	19.5737	2.9036	0.296336	3.66065	0.0420685	2.22922	0.608969	265.642	5.80139	263.534	8.49699	244.833	66.9158	265.642	5.80139	NA
11HTG16-Spot 400	708.567	8413.76	1.60615	19.736	2.58156	0.292008	3.10444	0.0417978	1.72428	0.555422	263.967	4.45959	260.138	7.12442	225.809	59.6845	263.967	4.45959	NA
11HTG16-Spot 401	734.406	26075.7	3.23807	17.6148	0.966898	0.613099	1.9495	0.0783264	1.69282	0.868338	486.125	7.92661	485.513	7.52368	482.644	21.3561	486.125	7.92661	100.721
11HTG16-Spot 402	339.639	6297.77	2.23179	19.2419	1.76618	0.288325	2.88779	0.0402373	2.28471	0.791165	254.303	5.697	257.24	6.56232	284.082	40.3786	254.303	5.697	NA
11HTG16-Spot 403	402.163	8108.08	3.00794	17.9809	2.67336	0.530915	3.09322	0.0692366	1.556	0.503036	431.555	6.49516	432.417	10.8926	436.99	59.5299	431.555	6.49516	98.7561
11HTG16-Spot 404	780.934	18203.9	0.85672	17.7262	0.969587	0.568329	2.08572	0.0730659	1.84666	0.88538	454.601	8.10575	456.933	7.67463	468.68	21.4714	454.601	8.10575	96.996
11HTG16-Spot 405	552.765	36670	1.07311	17.5342	1.03958	0.563181	2.02825	0.0716196	1.74156	0.858655	445.906	7.50324	453.595	7.41988	492.77	22.9212	445.906	7.50324	90.4896
11HTG16-Spot 406	578.864	17029.8	2.112	17.717	1.32828	0.551429	2.02838	0.0708562	1.53297	0.755762	441.312	6.53881	445.933	7.32056	469.819	29.404	441.312	6.53881	93.9324
11HTG16-Spot 407	357.301	5978.74	1.20378	19.0855	1.95054	0.370206	2.51158	0.0512444	1.58223	0.629972	322.157	4.97199	319.806	6.89036	302.741	44.4656	322.157	4.97199	NA
11HTG16-Spot 408	134.261	8796.21	1.37874	18.6622	2.29696	0.298636	3.19465	0.0404207	2.2203	0.695006	255.44	5.56063	265.335	7.4596	353.62	51.8834	255.44	5.56063	NA
11HTG16-Spot 409	367.494	14406.4	1.23645	17.858	1.38236	0.546804	2.11273	0.0708211	1.59771	0.756233	441.101	6.81182	442.901	7.58365	452.245	30.7153	441.101	6.81182	97.5358
11HTG16-Spot 410	402.887	6715.79	3.00439	19.4879	1.74122	0.251263	2.30635	0.0355133	1.51241	0.655762	224.962	3.34368	227.601	4.70258	254.963	40.0422	224.962	3.34368	NA
11HTG16-Spot 411	696.404	8635.1	2.76253	18.4633	1.08794	0.489766	1.69967	0.0655838	1.30586	0.768303	409.494	5.18114	404.751	5.67375	377.748	24.4561	409.494	5.18114	108.404
11HTG16-Spot 412	229.701	7534.15	1.79	18.544	2.36599	0.457244	3.00795	0.0614965	1.85738	0.617491	384.72	6.93667	382.34	9.58361	367.929	53.3023	384.72	6.93667	NA
11HTG16-Spot 413	90.585	2730.24	1.47354	19.1629	9.39038	0.305509	9.7021	0.0424604	2.43956	0.251447	268.066	6.40551	270.694	23.0576	293.481	214.845	268.066	6.40551	NA
11HTG16-Spot 414	1012.9	8479.26	1.26887	19.541	0.959677	0.30021	2.10175	0.0425472	1.86986	0.889667	268.602	4.91928	266.565	4.92749	248.701	22.0903	268.602	4.91928	NA
11HTG16-Spot 417	254.333	5271.02	1.42045	18.3498	1.70907	0.522272	2.70798	0.0695067	2.10054	0.775683	433.183	8.8002	426.668	9.43394	391.6	38.3408	433.183	8.8002	110.619
11HTG16-Spot 418	170.09	6212.92	1.5791	17.1493	4.74438	0.42042	10.8777	0.0522911	9.78858	0.899872	328.573	31.3569	356.352	32.7029	541.476	103.812	328.573	31.3569	NA
11HTG16-Spot 419	478.437	24531	2.10509	18.0173	1.37534	0.461367	2.31193	0.0602886	1.85835	0.80381	377.38	6.81173	385.208	7.41139	432.491	30.6641	377.38	6.81173	NA
11HTG16-Spot 420	293.137	5706.93	1.3991	18.3599	3.56155	0.317415	4.06095	0.0422666	1.95107	0.480447	266.867	5.10046	279.912	9.93518	390.363	79.9657	266.867	5.10046	NA
11HTG16-Spot 421	430.18	6130.64	2.98932	18.7976	1.27457	0.448208	2.36126	0.0611055	1.98771	0.841804	382.345	7.37895	376.024	7.42044	337.263	28.8551	382.345	7.37895	NA
11HTG16-Spot 422	689.825	54513.4	0.896682	17.7585	0.877397	0.533172	1.82213	0.068671	1.59697	0.876433	428.144	6.61522	433.913	6.43414	464.63	19.4605	428.144	6.61522	92.1473
11HTG16-Spot 423	478.373	58788.5	6.5338	17.3051	0.986662	0.600035	2.13949	0.0753095	1.89839	0.887313	468.065	8.57079	477.256	8.14696	521.653	21.6472	468.065	8.57079	89.7271
